# Supplementary material for: (±)-(4aR,5R,8S,8aR)-8-(tert-Butyl­dimethyl­sil­yloxy)-2,5,8a-trimethyl-4a,5,8,8a-tetra­hydro­naphthalene-1,4-dione
Source: Acta Crystallogr Sect E Struct Rep Online. 2013 Feb 2;69(Pt 3):o325. doi: 10.1107/S1600536813002973 (PMC3588414; doi:10.1107/S1600536813002973)
Supplement: Supplementary file 1 [file e-69-0o325-sup1.cif]

##############################################################################
#                                                                            #
# This CIF contains the data in a paper accepted for publication in          #
# Acta Crystallographica Section E. It conforms to the requirements of       #
# Notes for Authors for Acta Crystallographica Section E, and has been       #
# peer reviewed under the auspices of the IUCr Commission on Journals.       #
#                                                                            #
# Full details of the Crystallographic Information File format               #
# are given in the paper "The Crystallographic Information File (CIF):       #
# a New Standard Archive File for Crystallography" by S. R. Hall, F. H.      #
# Allen and I. D. Brown [Acta Cryst. (1991), A47, 655-685].                  #
#                                                                            #
# The current version of the core CIF dictionary is obtainable from          #
# ftp://ftp.iucr.org/pub/cif_core.dic.                                       #
#                                                                            #
# Software is freely available for graphical display of the structure(s)     #
# in this CIF. For information consult the CIF software page                 #
# http://www.iucr.org/resources/cif/software.                                #
#                                                                            #
# This file may be used for bona fide research purposes within the           #
# scientific community so long as proper attribution is given to the journal # 
# article from which it was obtained.                                        #
#                                                                            #
##############################################################################
data_global
_audit_creation_method     SHELXL-97
_journal_date_recd_electronic     2013-01-28
_journal_date_accepted     2013-01-29
_journal_name_full     'Acta Crystallographica, Section E'
_journal_year     2013
_journal_volume     69
_journal_issue      3
_journal_page_first     o325
_journal_page_last     o325
_journal_paper_category     QO
_journal_paper_doi     10.1107/S1600536813002973
_journal_coeditor_code     HG5287
_publ_contact_author_name     'Felix Nicolai Delling'
_publ_contact_author_address
;
Department of Chemistry,
Universidade Federal de S\~ao Carlos,
13565-905 S\~ao Carlos
SP
Brazil
;
_publ_contact_author_email     felixdelling@ufscar.br
_publ_contact_author_fax     ' 55 16 3351 8350'
_publ_contact_author_phone     ' 55 16 33518064 '
_publ_section_title
;\
(+-)-(4a<i>R</i>,5<i>R</i>,8<i>S</i>,8a<i>R</i>)-8-(<i>tert</i>-\
Butyldimethylsilyloxy)-2,5,8a-trimethyl-4a,5,8,8a-tetrahydronaphthalene-1,4-\
dione
;
loop_
    _publ_author_name
    _publ_author_address
    'Delling, Felix N.'
;
Department of Chemistry,
Universidade Federal de S\~ao Carlos,
13565-905 S\~ao Carlos
SP
Brazil
;
    'Zukerman-Schpector, Julio'
;
Department of Chemistry,
Universidade Federal de S\~ao Carlos,
13565-905 S\~ao Carlos
SP
Brazil
;
    'Brocksom, Timothy J.'
;
Department of Chemistry,
Universidade Federal de S\~ao Carlos,
13565-905 S\~ao Carlos
SP
Brazil
;
    'Brocksom, Ursula'
;
Department of Chemistry,
Universidade Federal de S\~ao Carlos,
13565-905 S\~ao Carlos
SP
Brazil
;
    'Finelli, Fernanda G.'
;
Department of Chemistry,
Universidade Federal de S\~ao Carlos,
13565-905 S\~ao Carlos
SP
Brazil
;
    'Tiekink, Edward R. T.'
;
Department of Chemistry,
University of Malaya,
50603 Kuala Lumpur,
Malaysia
;
data_I
_audit_creation_method     SHELXL-97
_chemical_name_systematic
;\
(+-)-(4a<i>R</i>,5<i>R</i>,8<i>S</i>,8a<i>R</i>)-8-(<i>tert</i>-\
Butyldimethylsilyloxy)-2,5,8a-trimethyl-4a,5,8,8a-tetrahydronaphthalene-\
1,4-dione
;
_chemical_name_common     ?
_chemical_formula_moiety     'C19 H30 O3 Si'
_chemical_formula_sum     'C19 H30 O3 Si'
_chemical_formula_iupac     'C19 H30 O3 Si'
_chemical_formula_weight     334.52
_chemical_melting_point     385.4
_symmetry_cell_setting     monoclinic
_symmetry_space_group_name_H-M     'P 2/c'
_symmetry_space_group_name_Hall     '-P 2yc'
loop_
    _symmetry_equiv_pos_as_xyz
    'x, y, z'
    '-x, y, -z+1/2'
    '-x, -y, -z'
    'x, -y, z-1/2'
_cell_length_a     15.325(2)
_cell_length_b     7.1744(9)
_cell_length_c     17.965(2)
_cell_angle_alpha     90.00
_cell_angle_beta     93.577(9)
_cell_angle_gamma     90.00
_cell_volume     1971.4(4)
_cell_formula_units_Z     4
_cell_measurement_reflns_used     25
_cell_measurement_theta_min     2.8
_cell_measurement_theta_max     27.0
_cell_measurement_temperature     293(2)
_exptl_crystal_description     prism
_exptl_crystal_colour     colourless
_exptl_crystal_size_max     0.15
_exptl_crystal_size_mid     0.10
_exptl_crystal_size_min     0.08
_exptl_crystal_density_diffrn     1.127
_exptl_crystal_density_meas     ?
_exptl_crystal_density_method     'not measured'
_exptl_crystal_F_000     728
_exptl_absorpt_coefficient_mu     0.131
_exptl_absorpt_correction_type     none
_exptl_absorpt_process_details     ?
_exptl_absorpt_correction_T_min     ?
_exptl_absorpt_correction_T_max     ?
_exptl_special_details
;
;
_diffrn_ambient_temperature     293(2)
_diffrn_radiation_type     MoK\a
_diffrn_radiation_wavelength     0.71073
_diffrn_radiation_source     'fine-focus sealed tube'
_diffrn_radiation_monochromator     graphite
_diffrn_measurement_device_type     'Enraf--Nonius CAD-4 MACH 3'
_diffrn_measurement_method     \w--2\q
_diffrn_detector_area_resol_mean     ?
_diffrn_reflns_number     4451
_diffrn_reflns_av_R_equivalents     0.0720
_diffrn_reflns_av_sigmaI/netI     0.1897
_diffrn_reflns_theta_min     2.84
_diffrn_reflns_theta_max     26.98
_diffrn_reflns_theta_full     26.98
_diffrn_measured_fraction_theta_max     0.999
_diffrn_measured_fraction_theta_full     0.999
_diffrn_reflns_limit_h_min     -19
_diffrn_reflns_limit_h_max     19
_diffrn_reflns_limit_k_min     0
_diffrn_reflns_limit_k_max     9
_diffrn_reflns_limit_l_min     0
_diffrn_reflns_limit_l_max     22
_diffrn_standards_number     3
_diffrn_standards_interval_count     ?
_diffrn_standards_interval_time     30
_diffrn_standards_decay_%     1.4
_refine_special_details
;
Refinement of <i>F</i>^2^ against ALL reflections. The weighted <i>R</i>-factor
<i>wR</i> and goodness of fit <i>S</i> are based on <i>F</i>^2^, conventional
<i>R</i>-factors <i>R</i> are based on <i>F</i>, with <i>F</i> set to zero for
negative <i>F</i>^2^. The threshold expression of <i>F</i>^2^ >
2\s(<i>F</i>^2^) is used only for calculating <i>R</i>-factors(gt) <i>etc</i>.
and is not relevant to the choice of reflections for refinement.
<i>R</i>-factors based on <i>F</i>^2^ are statistically about twice as large
as those based on <i>F</i>, and <i>R</i>- factors based on ALL data will be
even larger.
;
_reflns_number_total     4305
_reflns_number_gt     1463
_reflns_threshold_expression     I>2\s(I)
_refine_ls_structure_factor_coef     Fsqd
_refine_ls_matrix_type     full
_refine_ls_R_factor_all     0.2472
_refine_ls_R_factor_gt     0.0621
_refine_ls_wR_factor_gt     0.1182
_refine_ls_wR_factor_ref     0.1653
_refine_ls_goodness_of_fit_ref     0.925
_refine_ls_restrained_S_all     0.925
_refine_ls_number_reflns     4305
_refine_ls_number_parameters     216
_refine_ls_number_restraints     0
_refine_ls_hydrogen_treatment     constr
_refine_ls_weighting_scheme     calc
_refine_ls_weighting_details
         'calc w=1/[\s^2^(Fo^2^)+(0.0596P)^2^+0.0000P] where P=(Fo^2^+2Fc^2^)/3'
_atom_sites_solution_hydrogens     geom
_atom_sites_solution_primary     direct
_atom_sites_solution_secondary     difmap
_refine_ls_shift/su_max     0.000
_refine_ls_shift/su_mean     0.000
_refine_diff_density_max     0.171
_refine_diff_density_min     -0.206
_refine_ls_extinction_method     none
_refine_ls_extinction_coef     ?
_refine_ls_abs_structure_details     ?
_refine_ls_abs_structure_Flack     ?
loop_
    _atom_type_symbol
    _atom_type_description
    _atom_type_scat_dispersion_real
    _atom_type_scat_dispersion_imag
    _atom_type_scat_source
    'C' 'C' 0.0033 0.0016
                         'International Tables Vol C Tables 4.2.6.8 and 6.1.1.4'
    'H' 'H' 0.0000 0.0000
                         'International Tables Vol C Tables 4.2.6.8 and 6.1.1.4'
    'O' 'O' 0.0106 0.0060
                         'International Tables Vol C Tables 4.2.6.8 and 6.1.1.4'
    'Si' 'Si' 0.0817 0.0704
                         'International Tables Vol C Tables 4.2.6.8 and 6.1.1.4'
_computing_data_collection     'CAD-4 Software (Enraf--Nonius, 1989)'
_computing_cell_refinement     'CAD-4 Software (Enraf--Nonius, 1989)'
_computing_data_reduction     'MolEN (Fair, 1990)'
_computing_structure_solution     'SIR92 (Altomare <i>et al.</i>, 1999)'
_computing_structure_refinement     'SHELXL97 (Sheldrick, 2008)'
_computing_molecular_graphics
;
ORTEP-3 for Windows (Farrugia, 2012), DIAMOND (Brandenburg,
2006) and
<i>MarvinSketch</i> (ChemAxon, 2009)
;
_computing_publication_material     'publCIF (Westrip, 2010)'
loop_
    _atom_site_type_symbol
    _atom_site_label
    _atom_site_fract_x
    _atom_site_fract_y
    _atom_site_fract_z
    _atom_site_U_iso_or_equiv
    _atom_site_adp_type
    _atom_site_calc_flag
    _atom_site_refinement_flags
    _atom_site_occupancy
    _atom_site_symmetry_multiplicity
    _atom_site_disorder_assembly
    _atom_site_disorder_group
    Si Si1 0.70796(7) 0.41802(16) 0.45217(6) 0.0549(4) Uani d . 1 1 . .
    O O3 0.76651(14) 0.3088(3) 0.51880(11) 0.0453(6) Uani d . 1 1 . .
    O O1 0.70503(18) 0.4837(5) 0.68020(16) 0.0882(10) Uani d . 1 1 . .
    O O2 0.83093(19) -0.1189(4) 0.57148(16) 0.0785(9) Uani d . 1 1 . .
    C C5 0.8725(2) 0.1309(5) 0.65576(18) 0.0487(10) Uani d . 1 1 . .
    H H5 0.8723 0.1034 0.7092 0.058 Uiso calc R 1 1 . .
    C C10 0.8338(2) 0.3308(5) 0.64516(18) 0.0455(9) Uani d . 1 1 . .
    C C9 0.8372(2) 0.3907(5) 0.56306(18) 0.0492(10) Uani d . 1 1 . .
    H H9 0.8317 0.5266 0.5602 0.059 Uiso calc R 1 1 . .
    C C8 0.9210(2) 0.3353(6) 0.5317(2) 0.0617(12) Uani d . 1 1 . .
    H H8 0.9339 0.3873 0.4863 0.074 Uiso calc R 1 1 . .
    C C6 0.9670(2) 0.1243(6) 0.6364(2) 0.0596(11) Uani d . 1 1 . .
    H H6 0.9993 0.2009 0.6740 0.072 Uiso calc R 1 1 . .
    C C1 0.7382(3) 0.3361(7) 0.6645(2) 0.0576(11) Uani d . 1 1 . .
    C C7 0.9777(3) 0.2191(6) 0.5632(2) 0.0642(12) Uani d . 1 1 . .
    H H7 1.0279 0.1935 0.5385 0.077 Uiso calc R 1 1 . .
    C C4 0.8100(3) -0.0050(6) 0.6171(2) 0.0569(11) Uani d . 1 1 . .
    C C2 0.6855(3) 0.1634(8) 0.6628(2) 0.0618(12) Uani d . 1 1 . .
    C C16 0.6517(2) 0.2288(6) 0.3974(2) 0.0602(11) Uani d . 1 1 . .
    C C3 0.7200(3) 0.0080(7) 0.6393(2) 0.0666(12) Uani d . 1 1 . .
    H H3 0.6856 -0.0988 0.6367 0.080 Uiso calc R 1 1 . .
    C C13 0.8858(2) 0.4707(6) 0.6949(2) 0.0721(13) Uani d . 1 1 . .
    H H13A 0.8557 0.5881 0.6940 0.108 Uiso calc R 1 1 . .
    H H13B 0.9429 0.4873 0.6766 0.108 Uiso calc R 1 1 . .
    H H13C 0.8914 0.4244 0.7451 0.108 Uiso calc R 1 1 . .
    C C17 0.5897(3) 0.3084(7) 0.3356(2) 0.1014(17) Uani d . 1 1 . .
    H H17A 0.6225 0.3792 0.3016 0.152 Uiso calc R 1 1 . .
    H H17B 0.5476 0.3880 0.3571 0.152 Uiso calc R 1 1 . .
    H H17C 0.5599 0.2083 0.3092 0.152 Uiso calc R 1 1 . .
    C C12 1.0098(3) -0.0693(6) 0.6413(2) 0.0899(15) Uani d . 1 1 . .
    H H12A 1.0013 -0.1231 0.6893 0.135 Uiso calc R 1 1 . .
    H H12B 1.0713 -0.0578 0.6348 0.135 Uiso calc R 1 1 . .
    H H12C 0.9835 -0.1481 0.6029 0.135 Uiso calc R 1 1 . .
    C C18 0.5973(3) 0.1114(6) 0.4485(3) 0.1031(17) Uani d . 1 1 . .
    H H18A 0.5694 0.0120 0.4203 0.155 Uiso calc R 1 1 . .
    H H18B 0.5536 0.1884 0.4691 0.155 Uiso calc R 1 1 . .
    H H18C 0.6348 0.0601 0.4882 0.155 Uiso calc R 1 1 . .
    C C14 0.6293(3) 0.5766(6) 0.4944(2) 0.0964(16) Uani d . 1 1 . .
    H H14A 0.5923 0.5059 0.5250 0.145 Uiso calc R 1 1 . .
    H H14B 0.5942 0.6378 0.4556 0.145 Uiso calc R 1 1 . .
    H H14C 0.6608 0.6681 0.5244 0.145 Uiso calc R 1 1 . .
    C C15 0.7796(3) 0.5561(7) 0.3940(2) 0.0972(17) Uani d . 1 1 . .
    H H15A 0.8082 0.6518 0.4239 0.146 Uiso calc R 1 1 . .
    H H15B 0.7451 0.6122 0.3536 0.146 Uiso calc R 1 1 . .
    H H15C 0.8228 0.4759 0.3744 0.146 Uiso calc R 1 1 . .
    C C11 0.5927(2) 0.1811(7) 0.6844(2) 0.1013(17) Uani d . 1 1 . .
    H H11A 0.5651 0.0610 0.6819 0.152 Uiso calc R 1 1 . .
    H H11B 0.5615 0.2653 0.6509 0.152 Uiso calc R 1 1 . .
    H H11C 0.5922 0.2283 0.7344 0.152 Uiso calc R 1 1 . .
    C C19 0.7175(3) 0.1042(8) 0.3628(3) 0.135(2) Uani d . 1 1 . .
    H H19A 0.6879 0.0001 0.3391 0.202 Uiso calc R 1 1 . .
    H H19B 0.7591 0.0599 0.4009 0.202 Uiso calc R 1 1 . .
    H H19C 0.7475 0.1734 0.3264 0.202 Uiso calc R 1 1 . .
loop_
    _atom_site_aniso_label
    _atom_site_aniso_U_11
    _atom_site_aniso_U_22
    _atom_site_aniso_U_33
    _atom_site_aniso_U_12
    _atom_site_aniso_U_13
    _atom_site_aniso_U_23
    Si1 0.0648(7) 0.0482(7) 0.0504(6) -0.0054(6) -0.0060(5) 0.0073(6)
    O3 0.0514(14) 0.0420(16) 0.0413(13) -0.0090(13) -0.0070(11) 0.0005(12)
    O1 0.093(2) 0.083(3) 0.090(2) 0.018(2) 0.0228(18) -0.013(2)
    O2 0.109(2) 0.051(2) 0.074(2) -0.0013(18) 0.0003(17) -0.0124(17)
    C5 0.057(2) 0.054(3) 0.035(2) 0.001(2) 0.0004(18) 0.0003(19)
    C10 0.049(2) 0.046(2) 0.041(2) -0.001(2) -0.0005(17) -0.0072(19)
    C9 0.056(2) 0.044(2) 0.047(2) -0.011(2) -0.0034(19) 0.002(2)
    C8 0.054(3) 0.081(3) 0.050(2) -0.020(2) 0.006(2) 0.012(2)
    C6 0.057(3) 0.068(3) 0.053(2) 0.007(2) -0.004(2) -0.006(2)
    C1 0.072(3) 0.061(3) 0.039(2) 0.006(3) 0.000(2) -0.004(2)
    C7 0.048(3) 0.080(3) 0.064(3) -0.007(2) 0.004(2) -0.004(3)
    C4 0.086(3) 0.040(3) 0.044(2) 0.002(3) -0.003(2) 0.006(2)
    C2 0.054(3) 0.083(4) 0.049(2) -0.005(3) 0.002(2) 0.014(3)
    C16 0.062(3) 0.060(3) 0.056(2) -0.002(2) -0.017(2) 0.001(2)
    C3 0.070(3) 0.064(3) 0.066(3) -0.020(3) 0.005(2) 0.012(3)
    C13 0.086(3) 0.067(3) 0.060(3) -0.004(3) -0.016(2) -0.021(2)
    C17 0.110(4) 0.106(4) 0.082(3) -0.016(3) -0.048(3) 0.015(3)
    C12 0.088(3) 0.099(4) 0.082(3) 0.040(3) 0.001(3) 0.008(3)
    C18 0.125(4) 0.083(4) 0.097(4) -0.044(3) -0.032(3) 0.019(3)
    C14 0.103(4) 0.077(4) 0.107(4) 0.027(3) -0.008(3) -0.012(3)
    C15 0.104(3) 0.108(4) 0.077(3) -0.031(3) -0.013(3) 0.050(3)
    C11 0.061(3) 0.145(5) 0.100(4) -0.007(3) 0.020(3) 0.019(4)
    C19 0.129(5) 0.143(6) 0.128(4) 0.038(4) -0.026(4) -0.080(4)
_geom_special_details
;
All s.u.'s (except the s.u. in the dihedral angle between two l.s. planes) are
estimated using the full covariance matrix. The cell s.u.'s are taken into
account individually in the estimation of s.u.'s in distances, angles and
torsion angles; correlations between s.u.'s in cell parameters are only used
when they are defined by crystal symmetry. An approximate (isotropic)
treatment of cell s.u.'s is used for estimating s.u.'s involving l.s. planes.
;
loop_
    _geom_bond_atom_site_label_1
    _geom_bond_atom_site_label_2
    _geom_bond_site_symmetry_2
    _geom_bond_distance
    _geom_bond_publ_flag
    Si1 O3 . 1.649(2) ?
    Si1 C15 . 1.850(4) ?
    Si1 C14 . 1.853(4) ?
    Si1 C16 . 1.858(4) ?
    O3 C9 . 1.430(3) ?
    O1 C1 . 1.215(4) ?
    O2 C4 . 1.215(4) ?
    C5 C4 . 1.505(5) ?
    C5 C6 . 1.511(4) ?
    C5 C10 . 1.559(5) ?
    C5 H5 . 0.9800 ?
    C10 C1 . 1.528(5) ?
    C10 C13 . 1.533(4) ?
    C10 C9 . 1.540(4) ?
    C9 C8 . 1.487(4) ?
    C9 H9 . 0.9800 ?
    C8 C7 . 1.307(5) ?
    C8 H8 . 0.9300 ?
    C6 C7 . 1.500(5) ?
    C6 C12 . 1.536(5) ?
    C6 H6 . 0.9800 ?
    C1 C2 . 1.478(6) ?
    C7 H7 . 0.9300 ?
    C4 C3 . 1.462(5) ?
    C2 C3 . 1.315(5) ?
    C2 C11 . 1.503(5) ?
    C16 C19 . 1.510(5) ?
    C16 C17 . 1.527(5) ?
    C16 C18 . 1.531(5) ?
    C3 H3 . 0.9300 ?
    C13 H13A . 0.9600 ?
    C13 H13B . 0.9600 ?
    C13 H13C . 0.9600 ?
    C17 H17A . 0.9600 ?
    C17 H17B . 0.9600 ?
    C17 H17C . 0.9600 ?
    C12 H12A . 0.9600 ?
    C12 H12B . 0.9600 ?
    C12 H12C . 0.9600 ?
    C18 H18A . 0.9600 ?
    C18 H18B . 0.9600 ?
    C18 H18C . 0.9600 ?
    C14 H14A . 0.9600 ?
    C14 H14B . 0.9600 ?
    C14 H14C . 0.9600 ?
    C15 H15A . 0.9600 ?
    C15 H15B . 0.9600 ?
    C15 H15C . 0.9600 ?
    C11 H11A . 0.9600 ?
    C11 H11B . 0.9600 ?
    C11 H11C . 0.9600 ?
    C19 H19A . 0.9600 ?
    C19 H19B . 0.9600 ?
    C19 H19C . 0.9600 ?
loop_
    _geom_angle_atom_site_label_1
    _geom_angle_atom_site_label_2
    _geom_angle_atom_site_label_3
    _geom_angle_site_symmetry_1
    _geom_angle_site_symmetry_3
    _geom_angle
    _geom_angle_publ_flag
    O3 Si1 C15 . . 110.43(15) ?
    O3 Si1 C14 . . 109.46(17) ?
    C15 Si1 C14 . . 109.1(2) ?
    O3 Si1 C16 . . 104.54(16) ?
    C15 Si1 C16 . . 111.4(2) ?
    C14 Si1 C16 . . 111.9(2) ?
    C9 O3 Si1 . . 124.6(2) ?
    C4 C5 C6 . . 117.7(3) ?
    C4 C5 C10 . . 108.3(3) ?
    C6 C5 C10 . . 111.3(3) ?
    C4 C5 H5 . . 106.3 ?
    C6 C5 H5 . . 106.3 ?
    C10 C5 H5 . . 106.3 ?
    C1 C10 C13 . . 108.8(3) ?
    C1 C10 C9 . . 107.5(3) ?
    C13 C10 C9 . . 109.1(3) ?
    C1 C10 C5 . . 111.0(3) ?
    C13 C10 C5 . . 110.6(3) ?
    C9 C10 C5 . . 109.8(3) ?
    O3 C9 C8 . . 108.8(3) ?
    O3 C9 C10 . . 110.4(3) ?
    C8 C9 C10 . . 111.7(3) ?
    O3 C9 H9 . . 108.6 ?
    C8 C9 H9 . . 108.6 ?
    C10 C9 H9 . . 108.6 ?
    C7 C8 C9 . . 125.0(4) ?
    C7 C8 H8 . . 117.5 ?
    C9 C8 H8 . . 117.5 ?
    C7 C6 C5 . . 110.2(3) ?
    C7 C6 C12 . . 113.0(3) ?
    C5 C6 C12 . . 115.3(3) ?
    C7 C6 H6 . . 105.8 ?
    C5 C6 H6 . . 105.8 ?
    C12 C6 H6 . . 105.8 ?
    O1 C1 C2 . . 119.9(4) ?
    O1 C1 C10 . . 119.7(4) ?
    C2 C1 C10 . . 120.3(4) ?
    C8 C7 C6 . . 124.2(4) ?
    C8 C7 H7 . . 117.9 ?
    C6 C7 H7 . . 117.9 ?
    O2 C4 C3 . . 121.4(4) ?
    O2 C4 C5 . . 124.0(4) ?
    C3 C4 C5 . . 114.6(4) ?
    C3 C2 C1 . . 119.1(4) ?
    C3 C2 C11 . . 124.1(5) ?
    C1 C2 C11 . . 116.7(5) ?
    C19 C16 C17 . . 108.9(4) ?
    C19 C16 C18 . . 108.9(4) ?
    C17 C16 C18 . . 107.8(3) ?
    C19 C16 Si1 . . 110.5(3) ?
    C17 C16 Si1 . . 111.0(3) ?
    C18 C16 Si1 . . 109.6(3) ?
    C2 C3 C4 . . 123.2(4) ?
    C2 C3 H3 . . 118.4 ?
    C4 C3 H3 . . 118.4 ?
    C10 C13 H13A . . 109.5 ?
    C10 C13 H13B . . 109.5 ?
    H13A C13 H13B . . 109.5 ?
    C10 C13 H13C . . 109.5 ?
    H13A C13 H13C . . 109.5 ?
    H13B C13 H13C . . 109.5 ?
    C16 C17 H17A . . 109.5 ?
    C16 C17 H17B . . 109.5 ?
    H17A C17 H17B . . 109.5 ?
    C16 C17 H17C . . 109.5 ?
    H17A C17 H17C . . 109.5 ?
    H17B C17 H17C . . 109.5 ?
    C6 C12 H12A . . 109.5 ?
    C6 C12 H12B . . 109.5 ?
    H12A C12 H12B . . 109.5 ?
    C6 C12 H12C . . 109.5 ?
    H12A C12 H12C . . 109.5 ?
    H12B C12 H12C . . 109.5 ?
    C16 C18 H18A . . 109.5 ?
    C16 C18 H18B . . 109.5 ?
    H18A C18 H18B . . 109.5 ?
    C16 C18 H18C . . 109.5 ?
    H18A C18 H18C . . 109.5 ?
    H18B C18 H18C . . 109.5 ?
    Si1 C14 H14A . . 109.5 ?
    Si1 C14 H14B . . 109.5 ?
    H14A C14 H14B . . 109.5 ?
    Si1 C14 H14C . . 109.5 ?
    H14A C14 H14C . . 109.5 ?
    H14B C14 H14C . . 109.5 ?
    Si1 C15 H15A . . 109.5 ?
    Si1 C15 H15B . . 109.5 ?
    H15A C15 H15B . . 109.5 ?
    Si1 C15 H15C . . 109.5 ?
    H15A C15 H15C . . 109.5 ?
    H15B C15 H15C . . 109.5 ?
    C2 C11 H11A . . 109.5 ?
    C2 C11 H11B . . 109.5 ?
    H11A C11 H11B . . 109.5 ?
    C2 C11 H11C . . 109.5 ?
    H11A C11 H11C . . 109.5 ?
    H11B C11 H11C . . 109.5 ?
    C16 C19 H19A . . 109.5 ?
    C16 C19 H19B . . 109.5 ?
    H19A C19 H19B . . 109.5 ?
    C16 C19 H19C . . 109.5 ?
    H19A C19 H19C . . 109.5 ?
    H19B C19 H19C . . 109.5 ?
loop_
    _geom_torsion_atom_site_label_1
    _geom_torsion_atom_site_label_2
    _geom_torsion_atom_site_label_3
    _geom_torsion_atom_site_label_4
    _geom_torsion_site_symmetry_1
    _geom_torsion_site_symmetry_2
    _geom_torsion_site_symmetry_3
    _geom_torsion_site_symmetry_4
    _geom_torsion
    _geom_torsion_publ_flag
    C15 Si1 O3 C9 . . . . 43.4(3) ?
    C14 Si1 O3 C9 . . . . -76.6(3) ?
    C16 Si1 O3 C9 . . . . 163.3(2) ?
    C4 C5 C10 C1 . . . . 48.9(4) ?
    C6 C5 C10 C1 . . . . 179.8(3) ?
    C4 C5 C10 C13 . . . . 169.7(3) ?
    C6 C5 C10 C13 . . . . -59.4(4) ?
    C4 C5 C10 C9 . . . . -69.8(4) ?
    C6 C5 C10 C9 . . . . 61.1(4) ?
    Si1 O3 C9 C8 . . . . -98.3(3) ?
    Si1 O3 C9 C10 . . . . 138.8(2) ?
    C1 C10 C9 O3 . . . . -41.2(4) ?
    C13 C10 C9 O3 . . . . -159.0(3) ?
    C5 C10 C9 O3 . . . . 79.6(3) ?
    C1 C10 C9 C8 . . . . -162.3(3) ?
    C13 C10 C9 C8 . . . . 79.8(4) ?
    C5 C10 C9 C8 . . . . -41.5(4) ?
    O3 C9 C8 C7 . . . . -109.2(4) ?
    C10 C9 C8 C7 . . . . 12.9(5) ?
    C4 C5 C6 C7 . . . . 78.1(4) ?
    C10 C5 C6 C7 . . . . -47.7(4) ?
    C4 C5 C6 C12 . . . . -51.2(4) ?
    C10 C5 C6 C12 . . . . -177.0(3) ?
    C13 C10 C1 O1 . . . . 37.1(5) ?
    C9 C10 C1 O1 . . . . -81.0(4) ?
    C5 C10 C1 O1 . . . . 159.0(3) ?
    C13 C10 C1 C2 . . . . -144.0(3) ?
    C9 C10 C1 C2 . . . . 97.9(4) ?
    C5 C10 C1 C2 . . . . -22.1(4) ?
    C9 C8 C7 C6 . . . . -0.4(6) ?
    C5 C6 C7 C8 . . . . 18.3(5) ?
    C12 C6 C7 C8 . . . . 148.9(4) ?
    C6 C5 C4 O2 . . . . -0.1(5) ?
    C10 C5 C4 O2 . . . . 127.1(4) ?
    C6 C5 C4 C3 . . . . 179.2(3) ?
    C10 C5 C4 C3 . . . . -53.5(4) ?
    O1 C1 C2 C3 . . . . 174.0(4) ?
    C10 C1 C2 C3 . . . . -4.9(5) ?
    O1 C1 C2 C11 . . . . -2.5(5) ?
    C10 C1 C2 C11 . . . . 178.6(3) ?
    O3 Si1 C16 C19 . . . . -62.5(3) ?
    C15 Si1 C16 C19 . . . . 56.7(4) ?
    C14 Si1 C16 C19 . . . . 179.1(3) ?
    O3 Si1 C16 C17 . . . . 176.5(3) ?
    C15 Si1 C16 C17 . . . . -64.3(3) ?
    C14 Si1 C16 C17 . . . . 58.1(4) ?
    O3 Si1 C16 C18 . . . . 57.5(3) ?
    C15 Si1 C16 C18 . . . . 176.8(3) ?
    C14 Si1 C16 C18 . . . . -60.9(3) ?
    C1 C2 C3 C4 . . . . 2.4(6) ?
    C11 C2 C3 C4 . . . . 178.7(3) ?
    O2 C4 C3 C2 . . . . -151.9(4) ?
    C5 C4 C3 C2 . . . . 28.7(5) ?
loop_
    _geom_hbond_atom_site_label_D
    _geom_hbond_atom_site_label_H
    _geom_hbond_atom_site_label_A
    _geom_hbond_site_symmetry_A
    _geom_hbond_distance_DH
    _geom_hbond_distance_HA
    _geom_hbond_distance_DA
    _geom_hbond_angle_DHA
    C9 H9 O2 1_565 0.98 2.55 3.524(5) 171
