# Supplementary material for: (±)-(4aR,5R,8S,8aR)-8-(tert-Butyl­dimethyl­sil­yloxy)-2,5,8a-trimethyl-4a,5,8,8a-tetra­hydro­naphthalene-1,4-dione
Source: Acta Crystallogr Sect E Struct Rep Online. 2013 Feb 2;69(Pt 3):o325. doi: 10.1107/S1600536813002973 (PMC3588414; doi:10.1107/S1600536813002973)
Supplement: Supplementary file 2 [file e-69-0o325-Isup2.hkl]

#
# h,k,l, Fc-squared, Fo-squared, sigma(Fo-squared) and status flag
#
data_I
_shelx_title ' enediona in P 2/c'
_shelx_refln_list_code          4
_shelx_F_calc_maximum      166.30
_exptl_crystal_F_000       728.00
_reflns_d_resolution_high  0.7833
 
loop_
 _symmetry_equiv_pos_as_xyz
 'x, y, z'
 '-x, y, -z+1/2'
 '-x, -y, -z'
 'x, -y, z-1/2'
 
_cell_length_a    15.3250
_cell_length_b     7.1744
_cell_length_c    17.9647
_cell_angle_alpha  90.000
_cell_angle_beta   93.577
_cell_angle_gamma  90.000
 
_shelx_F_squared_multiplier     1.000
 
loop_
 _refln_index_h
 _refln_index_k
 _refln_index_l
 _refln_F_squared_calc
 _refln_F_squared_meas
 _refln_F_squared_sigma
 _refln_observed_status
   3   0   0     5656.98     5148.00     41.92 o
   4   0   0      124.65      118.92     12.58 o
   5   0   0      392.66      395.89      9.75 o
   6   0   0       46.01       39.55      6.80 o
   7   0   0     6653.88     6649.32     73.80 o
   8   0   0       81.44       84.44      8.45 o
   9   0   0      956.35     1007.29     21.30 o
  10   0   0      620.25      627.48     15.92 o
  11   0   0        3.11       29.74     12.86 o
  12   0   0       16.31        1.29     15.66 o
  13   0   0       36.85        6.13     18.12 o
  14   0   0       23.15       35.28     17.63 o
  15   0   0      154.81      165.18     23.26 o
  16   0   0       87.06       80.20     21.77 o
  17   0   0       75.49       88.37     18.64 o
  18   0   0        0.99      -10.77     29.49 o
  19   0   0       34.34        8.67     35.90 o
   0   1   0      773.25      725.84     17.60 o
   1   1   0      569.35      608.24     27.71 o
   2   1   0     6118.48     6029.75    111.03 o
   3   1   0      269.63      270.91      8.28 o
   4   1   0      153.43      148.42      7.77 o
   5   1   0     3068.54     2900.10     43.15 o
   6   1   0      939.16      936.96     20.13 o
   7   1   0       48.69       63.47      7.72 o
   8   1   0       26.59        5.00      9.84 o
   9   1   0      110.18       93.05      9.17 o
  10   1   0       24.94       -7.43     17.80 o
  11   1   0       11.62        6.68     21.19 o
  12   1   0       55.07      101.39     14.21 o
  13   1   0      174.94      158.84     16.50 o
  14   1   0       72.37       56.69     28.56 o
  15   1   0      146.19      185.77     18.00 o
  16   1   0        9.95        3.85     27.05 o
  17   1   0       30.05        2.73     32.97 o
  18   1   0        4.62        3.31     27.78 o
  19   1   0        0.10       10.29     31.52 o
   0   2   0     1784.72     1706.24     48.49 o
   1   2   0      168.15      163.03      8.58 o
   2   2   0     3516.44     3402.48     82.06 o
   3   2   0        7.70        3.77      8.65 o
   4   2   0       63.29       62.83     13.17 o
   5   2   0     1861.95     1850.51    142.53 o
   6   2   0      124.64      119.96      8.52 o
   7   2   0      684.39      658.63     15.32 o
   8   2   0      204.75      188.43     10.85 o
   9   2   0      375.56      351.93     13.78 o
  10   2   0      689.18      643.27     43.37 o
  11   2   0      186.83      169.28     16.77 o
  12   2   0      556.62      535.91     22.78 o
  13   2   0        1.81      -17.49     17.49 o
  14   2   0       32.52       15.23     52.06 o
  15   2   0        3.81        5.16     28.12 o
  16   2   0        4.07       -2.98     19.89 o
  17   2   0        3.81       21.71     25.75 o
  18   2   0        4.79        6.81     19.16 o
  19   2   0        0.04      -26.26     26.26 o
   0   3   0      114.31      103.76     12.90 o
   1   3   0        0.46      -15.82     15.82 o
   2   3   0      929.39     1002.87     19.05 o
   3   3   0     1033.53     1030.52     54.15 o
   4   3   0      503.07      503.46     21.34 o
   5   3   0      180.81      183.85     30.81 o
   6   3   0      555.96      566.85     15.23 o
   7   3   0      434.55      451.36     17.52 o
   8   3   0        0.61      -23.57     23.57 o
   9   3   0      131.14      120.80     14.60 o
  10   3   0      205.09      185.16     17.20 o
  11   3   0      178.93      179.80     17.90 o
  12   3   0      185.34      161.55     32.67 o
  13   3   0       24.47       34.61     26.42 o
  14   3   0        8.45      -25.78     25.78 o
  15   3   0        1.43       -6.75     19.85 o
  16   3   0        3.78        0.44     30.07 o
  17   3   0        0.00       -9.31     22.58 o
  18   3   0        7.30      -35.16     35.16 o
   0   4   0     1128.78     1116.38     33.28 o
   1   4   0      177.75      212.83     21.38 o
   2   4   0        7.53       12.23     12.07 o
   3   4   0      119.05      136.51     11.09 o
   4   4   0      115.76      121.62     11.41 o
   5   4   0        2.99       -6.25     30.93 o
   6   4   0       22.38       -4.90     25.85 o
   7   4   0      345.59      331.45     42.06 o
   8   4   0        0.18      -17.89     17.89 o
   9   4   0      180.67      204.84     17.67 o
  10   4   0       17.27       39.55     17.61 o
  11   4   0        5.46      -26.08     26.08 o
  12   4   0       25.03       29.93     38.85 o
  13   4   0       43.16       25.14     24.03 o
  14   4   0        1.98       15.77     18.81 o
  15   4   0        9.98      -34.97     34.97 o
  16   4   0        0.01       -6.73     22.86 o
  17   4   0        0.09      -16.32     28.16 o
   0   5   0        3.26      -36.65     36.65 o
   1   5   0      142.57      143.72     16.66 o
   2   5   0       77.52       83.69     16.16 o
   3   5   0      295.72      273.96     31.28 o
   4   5   0       16.85       -3.00     46.94 o
   5   5   0      133.61      129.75     16.96 o
   6   5   0      124.92      132.70     26.03 o
   7   5   0       32.03       28.88     19.40 o
   8   5   0       93.84       82.07     20.42 o
   9   5   0       50.02       36.86     23.48 o
  10   5   0       33.68       12.05     20.12 o
  11   5   0       86.06       92.56     29.38 o
  12   5   0       30.82       13.88     22.68 o
  13   5   0       10.02      -13.47     28.45 o
  14   5   0       16.50        0.85     28.52 o
  15   5   0        2.90       -0.66     35.28 o
  16   5   0        7.71       28.08     29.40 o
   0   6   0        2.54       18.42     44.76 o
   1   6   0       47.72       31.38     67.85 o
   2   6   0        4.88       -2.59     30.31 o
   3   6   0      276.19      247.93     21.58 o
   4   6   0        1.16        1.28     20.44 o
   5   6   0       21.53        9.89     29.67 o
   6   6   0       68.65       35.40     20.95 o
   7   6   0       23.46        4.90     17.97 o
   8   6   0        0.15      -28.84     30.08 o
   9   6   0        6.97       21.55     21.30 o
  10   6   0       19.85      -26.64     31.94 o
  11   6   0        2.76       25.34     42.33 o
  12   6   0       55.37       61.48     30.85 o
  13   6   0        2.59       11.00     34.33 o
  14   6   0       17.93       28.97     25.30 o
   0   7   0      237.32      229.04     31.55 o
   1   7   0        6.94      -24.12     33.04 o
   2   7   0      188.87      173.06     37.43 o
   3   7   0        0.31       -4.44     63.93 o
   4   7   0       12.72      -34.64     34.64 o
   5   7   0       12.22      -28.05     32.41 o
   6   7   0        1.79       25.00     22.59 o
   7   7   0       21.56       -3.16     23.62 o
   8   7   0       23.89        8.87     19.62 o
   9   7   0       14.86      -18.01     23.36 o
  10   7   0       28.44        9.58     36.30 o
  11   7   0        4.84      -16.58     37.55 o
  12   7   0       44.94       26.11     27.81 o
   0   8   0        0.77        7.80     47.23 o
   1   8   0       18.75      -35.34     41.09 o
   2   8   0        6.14       -2.33     38.17 o
   3   8   0       41.63        8.30     35.10 o
   4   8   0       31.28      -29.06     66.70 o
   5   8   0        4.79       24.43     26.83 o
   6   8   0       20.66       11.56     40.82 o
   7   8   0        2.61      -11.83     28.31 o
   8   8   0        0.75        0.77     28.49 o
   9   8   0        3.93      -37.64     51.60 o
   0   9   0       67.63       94.70     40.45 o
   1   9   0        2.86      -88.65     88.65 o
   2   9   0        7.51      -26.16     33.88 o
   3   9   0        1.10      -46.44     46.44 o
 -19   1   1        1.71        9.17     44.06 o
 -18   1   1       17.24       29.87     45.74 o
 -17   1   1        5.15      -39.36     40.14 o
 -16   1   1        4.11       21.52     35.16 o
 -15   1   1       43.66       24.50     23.60 o
 -14   1   1        0.00      -27.52     35.51 o
 -13   1   1       28.89       27.01     18.85 o
 -12   1   1        0.78       14.70     29.40 o
 -11   1   1       67.80       17.68     30.81 o
 -10   1   1       52.16       -5.96     25.60 o
  -9   1   1        0.14      -23.68     23.68 o
  -8   1   1      413.24      407.59     17.21 o
  -7   1   1       46.41       79.10     11.05 o
  -6   1   1       95.00      104.23     10.39 o
  -5   1   1     1258.22     1216.53     29.75 o
  -4   1   1     1108.98     1037.67     25.01 o
  -3   1   1        2.34      -11.60     18.42 o
  -2   1   1      465.71      453.68     13.72 o
  -1   1   1    24259.45    25885.00    117.52 o
   0   1   1     2569.41     2571.70     39.86 o
   1   1   1     5663.51     6147.28     59.90 o
   2   1   1       70.65       80.08      9.37 o
   3   1   1      854.38      821.52     23.13 o
   4   1   1      952.85      866.13     24.38 o
   5   1   1     1944.04     1949.58     50.80 o
   6   1   1       29.15       22.42     10.11 o
   7   1   1      184.36      200.19     13.95 o
   8   1   1      213.68      219.59     14.78 o
   9   1   1        0.86       -3.65     21.17 o
  10   1   1      130.29      138.45     14.82 o
  11   1   1      134.43      119.99     20.78 o
  12   1   1       21.96       35.91     17.76 o
  13   1   1        6.37        2.74     33.91 o
  14   1   1      229.92      259.18     26.18 o
  15   1   1       96.10       96.27     25.09 o
  16   1   1       11.31       -3.65     40.73 o
  17   1   1        4.30       23.60     41.98 o
  18   1   1       42.86       82.28     26.58 o
  19   1   1        0.19       13.88     43.20 o
 -19   2   1       10.84      -60.25     60.25 o
 -18   2   1       40.32       67.11     27.83 o
 -17   2   1       10.99      -20.34     46.88 o
 -16   2   1       49.82       44.61     25.05 o
 -15   2   1       12.19       17.13     34.42 o
 -14   2   1      115.61      124.49     23.52 o
 -13   2   1        6.22       20.46     33.71 o
 -12   2   1       74.23      109.56     21.87 o
 -11   2   1       40.24       53.35     19.56 o
 -10   2   1     1121.81     1103.21     35.87 o
  -9   2   1      523.32      497.16     21.64 o
  -8   2   1      318.74      325.51     16.62 o
  -7   2   1       36.97       40.34     11.29 o
  -6   2   1      560.59      575.79     17.91 o
  -5   2   1      137.15      125.32     11.52 o
  -4   2   1      224.96      242.44     12.74 o
  -3   2   1     4745.41     4387.70     74.87 o
  -2   2   1      386.01      439.81     14.54 o
  -1   2   1     4469.14     4930.91     69.58 o
   0   2   1      472.68      463.84     16.23 o
   1   2   1      385.53      407.20     14.50 o
   2   2   1     8731.92     8593.75    109.32 o
   3   2   1      423.42      439.85     15.05 o
   4   2   1      638.02      708.51     21.25 o
   5   2   1       56.36       67.38     10.66 o
   6   2   1     1228.78     1191.29     36.10 o
   7   2   1      417.59      428.72     18.27 o
   8   2   1       58.88       67.26     13.72 o
   9   2   1      143.72      144.21     17.29 o
  10   2   1      234.86      256.20     22.23 o
  11   2   1      695.93      589.19     31.67 o
  12   2   1      312.74      291.87     27.67 o
  13   2   1       27.17       16.27     19.99 o
  14   2   1      105.73       63.74     22.50 o
  15   2   1       29.28       40.53     21.76 o
  16   2   1       40.85       83.02     24.07 o
  17   2   1       11.72       18.93     24.66 o
  18   2   1        1.31      -13.25     42.53 o
 -18   3   1        1.09      -52.92     52.92 o
 -17   3   1        4.27       25.68     43.24 o
 -16   3   1       12.06       25.13     24.93 o
 -15   3   1        1.57      -15.76     23.17 o
 -14   3   1        0.27        6.82     19.13 o
 -13   3   1      120.83      128.14     24.97 o
 -12   3   1       15.06      -16.42     21.21 o
 -11   3   1       73.61       82.75     22.85 o
 -10   3   1      287.90      276.86     25.36 o
  -9   3   1      114.83       83.38     21.09 o
  -8   3   1     1094.82      989.65     29.24 o
  -7   3   1       61.51       39.90     14.43 o
  -6   3   1     2358.33     2253.84     51.00 o
  -5   3   1        1.33      -18.85     25.52 o
  -4   3   1      199.65      175.81     15.17 o
  -3   3   1      452.35      418.21     18.27 o
  -2   3   1       73.02       45.74     12.03 o
  -1   3   1      225.10      248.64     14.19 o
   0   3   1        0.12       -3.65     22.89 o
   1   3   1      127.10      150.25     12.82 o
   2   3   1       17.69       -1.29     24.19 o
   3   3   1       18.70       19.09     12.74 o
   4   3   1     3044.96     2923.63     83.41 o
   5   3   1      323.50      347.50     18.58 o
   6   3   1     1596.23     1587.62     46.22 o
   7   3   1      275.73      263.49     18.50 o
   8   3   1      643.43      690.76     25.13 o
   9   3   1      699.54      700.91     32.53 o
  10   3   1        2.15      -12.11     32.06 o
  11   3   1      454.13      496.69     33.48 o
  12   3   1        0.01       14.23     19.25 o
  13   3   1       10.49       24.73     20.81 o
  14   3   1       23.24       39.12     22.89 o
  15   3   1        4.94      -41.12     41.12 o
  16   3   1       11.73      -35.67     46.06 o
  17   3   1        1.68      -25.64     41.86 o
  18   3   1        2.65       21.56     28.34 o
 -17   4   1        0.23      -18.23     51.62 o
 -16   4   1        0.16      -14.23     25.95 o
 -15   4   1       12.59        7.96     41.71 o
 -14   4   1       15.78        7.33     38.45 o
 -13   4   1       11.58      -10.27     39.83 o
 -12   4   1       37.66       27.91     24.42 o
 -11   4   1       23.66       50.61     20.30 o
 -10   4   1       70.44       76.36     22.15 o
  -9   4   1        7.57       15.01     39.28 o
  -8   4   1      302.62      297.71     27.60 o
  -7   4   1      507.44      482.89     27.24 o
  -6   4   1      813.76      789.26     32.97 o
  -5   4   1        6.43       -5.84     28.85 o
  -4   4   1      255.18      253.34     17.68 o
  -3   4   1        8.68      -14.11     29.20 o
  -2   4   1        8.02        6.82     27.24 o
  -1   4   1        0.05      -30.65     30.65 o
   0   4   1      174.88      194.97     17.64 o
   1   4   1       17.46       46.33     14.27 o
   2   4   1      713.84      746.34     24.03 o
   3   4   1      194.10      181.14     17.72 o
   4   4   1      794.86      732.54     26.54 o
   5   4   1      422.14      367.60     22.46 o
   6   4   1      842.73      836.30     33.75 o
   7   4   1      339.95      362.16     25.68 o
   8   4   1      196.38      245.85     25.36 o
   9   4   1      492.54      527.53     32.22 o
  10   4   1      126.14      110.93     23.56 o
  11   4   1      335.38      395.08     30.07 o
  12   4   1       29.96       13.68     21.44 o
  13   4   1       24.44        3.45     39.90 o
  14   4   1        0.62       11.17     42.26 o
  15   4   1        0.01       45.00     22.85 o
  16   4   1       11.89      -17.05     28.46 o
  17   4   1        0.24        4.59     51.78 o
 -16   5   1        6.16       27.83     50.76 o
 -15   5   1        2.33       17.44     47.39 o
 -14   5   1        3.86        8.19     25.44 o
 -13   5   1       17.85        3.80     45.04 o
 -12   5   1        1.50       17.91     40.02 o
 -11   5   1       58.91       35.36     24.26 o
 -10   5   1        7.12       24.89     21.13 o
  -9   5   1        0.54       15.64     19.83 o
  -8   5   1        9.04       -2.74     39.71 o
  -7   5   1       46.15       28.58     23.95 o
  -6   5   1      170.32      157.89     24.42 o
  -5   5   1       14.22        0.00     21.95 o
  -4   5   1      142.32       84.51     24.50 o
  -3   5   1      149.83      142.92     23.68 o
  -2   5   1       39.07       38.10     20.97 o
  -1   5   1       12.97        2.16     34.14 o
   0   5   1      166.98      202.93     22.89 o
   1   5   1        6.56      -17.17     38.92 o
   2   5   1      169.50      206.50     25.24 o
   3   5   1        3.92        4.51     37.04 o
   4   5   1      171.61      143.98     24.66 o
   5   5   1       22.52       21.76     20.58 o
   6   5   1        4.62       15.21     37.28 o
   7   5   1      194.28      199.40     26.93 o
   8   5   1       39.36       19.76     24.46 o
   9   5   1       40.85       31.36     23.21 o
  10   5   1       16.57       15.64     39.67 o
  11   5   1       64.18       83.22     27.52 o
  12   5   1       30.97       -9.64     27.13 o
  13   5   1       12.72      -15.41     44.57 o
  14   5   1        0.12       16.31     38.30 o
  15   5   1        5.94       21.87     43.98 o
  16   5   1        3.50       13.99     50.45 o
 -14   6   1        4.91      -16.66     30.42 o
 -13   6   1       18.93        4.31     50.80 o
 -12   6   1       67.53       46.18     29.87 o
 -11   6   1        0.01      -47.67     47.67 o
 -10   6   1       32.77        0.00     40.88 o
  -9   6   1       15.06       -4.63     24.38 o
  -8   6   1        0.67       -9.76     37.75 o
  -7   6   1       86.98       51.78     27.13 o
  -6   6   1        0.77      -11.92     38.18 o
  -5   6   1       11.46      -31.63     38.02 o
  -4   6   1        2.59       51.27     22.85 o
  -3   6   1        0.36        8.19     43.04 o
  -2   6   1       12.73      -37.51     43.86 o
  -1   6   1       28.59       41.51     25.83 o
   0   6   1       30.22        0.00     44.33 o
   1   6   1       26.53      -29.16     49.12 o
   2   6   1       17.87        8.04     26.22 o
   3   6   1       12.49      -24.89     48.65 o
   4   6   1       17.22       14.19     43.90 o
   5   6   1      194.57      236.29     28.34 o
   6   6   1        2.91        9.05     24.42 o
   7   6   1       31.93      -31.44     44.45 o
   8   6   1       45.17       19.76     24.89 o
   9   6   1       45.05       70.83     27.01 o
  10   6   1       46.83       56.21     28.18 o
  11   6   1       17.96       -7.72     46.10 o
  12   6   1        0.00      -32.50     46.29 o
  13   6   1        0.02      -21.48     28.58 o
  14   6   1        2.30       23.01     55.03 o
 -12   7   1        0.83       -4.63     57.43 o
 -11   7   1        4.30       17.60     51.31 o
 -10   7   1       12.47      -46.10     50.45 o
  -9   7   1        0.29       48.18     26.22 o
  -8   7   1       37.07       10.31     27.60 o
  -7   7   1        0.74      -27.36     27.36 o
  -6   7   1        8.17        1.22     27.75 o
  -5   7   1        4.84        3.49     25.79 o
  -4   7   1        4.92        0.00     43.55 o
  -3   7   1        0.01       -3.29     39.39 o
  -2   7   1       13.02       -1.10     27.56 o
  -1   7   1        0.07       -6.47     42.53 o
   0   7   1       88.20       77.57     29.05 o
   1   7   1        6.72      -25.95     46.10 o
   2   7   1      131.01      121.12     30.07 o
   3   7   1       11.64        0.00     43.08 o
   4   7   1        9.11      -23.75     26.07 o
   5   7   1       35.64       37.43     27.36 o
   6   7   1        3.57      -28.93     47.43 o
   7   7   1       18.03      -44.88     46.72 o
   8   7   1       15.11        7.76     49.74 o
   9   7   1        5.67        8.04     28.42 o
  10   7   1        0.32       21.01     43.43 o
  11   7   1       30.68       13.33     55.03 o
  12   7   1        6.60      -18.66     33.63 o
  -9   8   1        3.97       23.32     33.95 o
  -8   8   1       16.66       36.06     61.78 o
  -7   8   1        0.34      -54.92     54.92 o
  -6   8   1       15.48       25.40     32.26 o
  -5   8   1        7.39       -8.27     52.25 o
  -4   8   1        0.04        4.04     31.63 o
  -3   8   1       22.52      -51.78     59.23 o
  -2   8   1        1.44      -56.52     56.52 o
  -1   8   1        5.23        9.13     29.99 o
   0   8   1       12.90      -15.60     53.51 o
   1   8   1       31.72       10.43     30.54 o
   2   8   1        8.63       -3.96     56.99 o
   3   8   1       41.49      -14.62     34.65 o
   4   8   1       10.41      -24.26     51.47 o
   5   8   1        0.17      -28.89     53.39 o
   6   8   1       51.10       70.56     33.75 o
   7   8   1       16.51       35.28     61.39 o
   8   8   1       15.65        1.53     33.04 o
   9   8   1       26.44       -4.70     59.74 o
  -3   9   1       55.10       17.29     38.30 o
  -2   9   1        0.16       -4.66     66.60 o
  -1   9   1       24.74      -68.68     68.68 o
   0   9   1        9.72       18.66     67.26 o
   1   9   1       37.97      -60.76     74.95 o
   2   9   1        2.25      -14.11     67.66 o
   3   9   1       16.74       20.58     37.04 o
 -19   0   2       52.21      121.40     28.38 o
 -18   0   2        3.09      -46.49     46.49 o
 -17   0   2        4.15      -38.61     43.71 o
 -16   0   2       42.47       79.30     23.05 o
 -15   0   2       20.80       19.83     34.34 o
 -14   0   2       38.35      -12.07     40.73 o
 -13   0   2        1.40      -13.33     33.36 o
 -12   0   2        6.15       21.72     17.01 o
 -11   0   2      130.80      107.29     19.91 o
 -10   0   2       10.31        9.88     22.58 o
  -9   0   2      400.89      380.54     18.62 o
  -8   0   2     1957.36     1961.97     45.55 o
  -7   0   2     3570.88     3932.84     83.45 o
  -6   0   2      759.25      751.48     26.77 o
  -5   0   2     3571.26     3560.80     65.30 o
  -4   0   2      457.66      489.59     16.11 o
  -3   0   2       28.54       44.61      8.47 o
  -2   0   2    27654.29    24934.47    116.42 o
   2   0   2     8698.74     8009.84     69.15 o
   3   0   2      366.74      347.81     11.88 o
   4   0   2       52.64       46.61      9.68 o
   5   0   2       16.72       -8.98     18.54 o
   6   0   2      146.19      139.94     11.84 o
   7   0   2       24.54       11.41     10.31 o
   8   0   2      577.98      675.98     20.93 o
   9   0   2       31.62       19.80     11.76 o
  10   0   2       22.30        2.04     25.79 o
  11   0   2       13.02       29.24     14.97 o
  12   0   2        0.64       -7.49     28.97 o
  13   0   2      882.88      910.47     39.24 o
  14   0   2      132.09      146.68     25.09 o
  15   0   2      387.06      400.61     31.44 o
  16   0   2       12.41       14.54     22.62 o
  17   0   2       22.63      101.13     22.97 o
  18   0   2       11.08       41.82     24.70 o
  19   0   2        9.76       23.13     50.45 o
 -19   1   2       13.41       32.18     27.44 o
 -18   1   2        0.68       12.82     45.00 o
 -17   1   2       11.34        3.96     44.41 o
 -16   1   2        6.36       14.39     37.00 o
 -15   1   2       13.97       -1.10     20.07 o
 -14   1   2        9.35       35.75     19.83 o
 -13   1   2        0.23      -16.27     31.12 o
 -12   1   2       23.47       37.71     17.80 o
 -11   1   2      203.00      205.95     22.11 o
 -10   1   2      103.34       94.19     14.93 o
  -9   1   2      268.37      273.33     16.31 o
  -8   1   2        5.66      -15.84     20.66 o
  -7   1   2      268.38      243.23     14.50 o
  -6   1   2       53.51       46.37      9.56 o
  -5   1   2       26.65       13.64      9.41 o
  -4   1   2       30.45       41.43      9.45 o
  -3   1   2      111.00      123.04     10.31 o
  -2   1   2      399.91      314.02     11.76 o
  -1   1   2      752.57      694.95     18.66 o
   0   1   2     1935.05     1970.75     37.24 o
   1   1   2     1910.31     1789.73     40.92 o
   2   1   2      821.18      771.94     22.66 o
   3   1   2     2538.70     2226.40     51.27 o
   4   1   2     1290.14     1350.27     29.28 o
   5   1   2      176.74      179.37     11.29 o
   6   1   2      152.95      141.62     11.84 o
   7   1   2      211.55      196.19     14.07 o
   8   1   2      101.95      118.77     12.35 o
   9   1   2        9.05       -1.84     22.15 o
  10   1   2        0.18      -28.85     28.85 o
  11   1   2      182.43      159.42     20.19 o
  12   1   2       47.78       17.80     35.87 o
  13   1   2      283.47      246.09     28.07 o
  14   1   2      126.11      154.95     24.50 o
  15   1   2       34.02      -29.87     44.14 o
  16   1   2        1.48      -25.75     42.10 o
  17   1   2        3.05      -17.48     23.24 o
  18   1   2        5.04        0.00     42.80 o
  19   1   2        0.86      -32.69     52.21 o
 -19   2   2        8.63      -14.15     51.08 o
 -18   2   2        0.06      -27.60     27.60 o
 -17   2   2        5.01        0.00     43.47 o
 -16   2   2        5.05       -3.72     21.40 o
 -15   2   2        7.08        0.00     38.49 o
 -14   2   2       75.03       12.78     38.14 o
 -13   2   2       26.16       33.24     20.81 o
 -12   2   2       83.72       20.78     40.88 o
 -11   2   2       29.39       13.41     19.40 o
 -10   2   2      296.28      327.62     22.34 o
  -9   2   2      161.86      153.78     15.76 o
  -8   2   2       10.81        3.06     11.05 o
  -7   2   2      190.98      188.39     13.45 o
  -6   2   2      270.03      262.79     14.31 o
  -5   2   2     1163.25     1228.84     33.16 o
  -4   2   2      480.09      483.67     16.03 o
  -3   2   2        5.62        0.00     19.68 o
  -2   2   2        2.98       12.70     20.78 o
  -1   2   2     3474.36     3860.51     63.78 o
   0   2   2       95.89      105.13     11.99 o
   1   2   2     1106.68     1249.02     29.44 o
   2   2   2      231.34      240.44     13.29 o
   3   2   2       27.92       27.32     10.74 o
   4   2   2      476.61      453.57     16.42 o
   5   2   2       92.23      103.52     12.03 o
   6   2   2       38.69       33.01     10.90 o
   7   2   2      109.50      119.87     14.11 o
   8   2   2      259.30      232.92     16.62 o
   9   2   2      587.82      606.56     23.32 o
  10   2   2        1.27      -19.95     30.50 o
  11   2   2        0.02       13.01     19.52 o
  12   2   2       28.96      -32.18     41.51 o
  13   2   2       18.95        5.80     35.83 o
  14   2   2       80.84       71.85     24.19 o
  15   2   2        0.27      -14.03     36.81 o
  16   2   2        2.26       45.71     21.56 o
  17   2   2        2.61      -20.50     43.94 o
  18   2   2        0.10      -22.26     47.70 o
 -18   3   2        0.22       33.67     27.71 o
 -17   3   2       32.15       71.42     27.16 o
 -16   3   2        0.68      -11.92     44.06 o
 -15   3   2       12.08        3.65     39.12 o
 -14   3   2        5.52      -34.22     36.85 o
 -13   3   2       55.50       81.06     22.30 o
 -12   3   2       20.74       28.14     19.72 o
 -11   3   2       59.45       39.83     22.30 o
 -10   3   2      575.01      534.98     28.81 o
  -9   3   2       72.60       75.10     19.32 o
  -8   3   2      112.03      118.50     16.62 o
  -7   3   2       12.20       16.86     26.54 o
  -6   3   2      572.18      563.40     21.60 o
  -5   3   2      607.92      623.14     21.32 o
  -4   3   2      563.36      613.69     20.54 o
  -3   3   2     1629.63     1724.70     41.90 o
  -2   3   2      829.64      949.82     25.68 o
  -1   3   2        5.42        4.12     11.56 o
   0   3   2     1029.86      979.77     27.99 o
   1   3   2      565.64      566.42     18.74 o
   2   3   2       22.81       11.25     12.07 o
   3   3   2     1499.01     1626.00     43.00 o
   4   3   2      390.02      458.11     19.32 o
   5   3   2      224.13      239.82     16.42 o
   6   3   2       34.56       23.32     12.43 o
   7   3   2      184.05      205.91     17.91 o
   8   3   2       46.63       27.24     17.72 o
   9   3   2       92.27       53.39     21.01 o
  10   3   2      404.17      407.35     28.30 o
  11   3   2      429.29      433.50     30.18 o
  12   3   2       17.15       -6.74     21.56 o
  13   3   2       23.36        0.00     20.58 o
  14   3   2        0.20       10.35     34.30 o
  15   3   2        0.56       13.68     21.28 o
  16   3   2        0.19      -11.99     39.79 o
  17   3   2        2.44      -21.56     46.22 o
  18   3   2        2.05       13.99     44.96 o
 -17   4   2        2.69      -16.74     29.40 o
 -16   4   2        6.63      -27.09     27.44 o
 -15   4   2        0.50        7.96     40.61 o
 -14   4   2        2.01      -19.60     22.54 o
 -13   4   2       13.29      -41.94     41.94 o
 -12   4   2       12.78       -3.21     37.79 o
 -11   4   2      280.67      277.21     27.40 o
 -10   4   2        1.78        2.70     38.18 o
  -9   4   2      673.01      687.35     35.36 o
  -8   4   2       14.36       56.29     21.17 o
  -7   4   2        0.07       10.23     19.13 o
  -6   4   2      177.51      178.39     22.42 o
  -5   4   2      134.25      133.39     16.82 o
  -4   4   2       11.39       14.93     25.99 o
  -3   4   2      504.64      559.40     21.87 o
  -2   4   2     1306.52     1346.86     34.38 o
  -1   4   2        4.99       13.56     28.22 o
   0   4   2      732.64      694.05     25.01 o
   1   4   2       13.96       15.29     27.13 o
   2   4   2       62.78       59.97     15.68 o
   3   4   2      331.74      409.04     19.64 o
   4   4   2      308.80      294.50     20.62 o
   5   4   2      936.41      900.98     29.99 o
   6   4   2       99.12       68.56     20.74 o
   7   4   2      372.29      337.77     26.26 o
   8   4   2      117.66      110.34     23.48 o
   9   4   2        5.82      -41.51     41.51 o
  10   4   2      144.43      115.95     25.68 o
  11   4   2       39.57       37.59     21.17 o
  12   4   2        8.60        6.39     39.36 o
  13   4   2       79.32      108.31     22.89 o
  14   4   2       19.66       38.81     23.36 o
  15   4   2       20.76       45.39     22.81 o
  16   4   2        4.99      -42.96     51.94 o
  17   4   2        3.32      -13.88     30.14 o
 -16   5   2       27.30       37.12     60.48 o
 -15   5   2        5.65      -26.11     51.15 o
 -14   5   2       28.75       32.77     27.60 o
 -13   5   2       53.55       53.58     25.56 o
 -12   5   2       77.00       45.47     26.58 o
 -11   5   2       56.48       66.48     24.58 o
 -10   5   2       39.76       45.82     20.78 o
  -9   5   2        8.17       14.70     20.46 o
  -8   5   2        4.77      -22.07     22.74 o
  -7   5   2      326.58      298.62     29.87 o
  -6   5   2        0.03        7.45     40.57 o
  -5   5   2      282.78      265.02     26.77 o
  -4   5   2      205.21      175.77     25.79 o
  -3   5   2       98.85       63.93     24.19 o
  -2   5   2        1.41      -15.25     21.01 o
  -1   5   2      160.71      204.15     22.58 o
   0   5   2      215.46      175.53     26.77 o
   1   5   2      159.25      123.48     24.62 o
   2   5   2       81.57       77.53     23.83 o
   3   5   2      366.94      427.93     28.81 o
   4   5   2      196.09      167.65     24.54 o
   5   5   2      248.37      184.39     28.30 o
   6   5   2      383.95      398.41     30.03 o
   7   5   2      199.19      173.77     28.34 o
   8   5   2       11.93       -2.86     36.89 o
   9   5   2      161.94      110.93     26.42 o
  10   5   2       21.99       51.59     23.52 o
  11   5   2       41.93      -33.59     47.51 o
  12   5   2       41.22        3.65     46.53 o
  13   5   2        3.02       -3.88     44.45 o
  14   5   2        1.75       24.70     41.55 o
  15   5   2        7.46       55.90     29.79 o
  16   5   2        3.63       18.82     49.74 o
 -14   6   2        4.44       15.17     28.46 o
 -13   6   2        7.17        1.45     27.36 o
 -12   6   2       21.20       98.00     26.66 o
 -11   6   2       43.55      100.11     29.32 o
 -10   6   2        0.00      -25.56     44.57 o
  -9   6   2      193.37      225.82     30.61 o
  -8   6   2       11.52        3.25     43.16 o
  -7   6   2      194.23      216.38     29.12 o
  -6   6   2       11.49       14.97     38.73 o
  -5   6   2       57.44       48.18     24.46 o
  -4   6   2       92.32       78.79     25.79 o
  -3   6   2        4.96      -16.46     39.79 o
  -2   6   2      323.42      269.84     32.30 o
  -1   6   2      459.06      437.97     34.18 o
   0   6   2      398.33      318.61     35.59 o
   1   6   2     1245.51     1258.98     48.02 o
   2   6   2       76.78       70.40     29.09 o
   3   6   2      578.65      586.57     36.93 o
   4   6   2       98.07       69.15     27.48 o
   5   6   2       97.17      142.72     26.58 o
   6   6   2      212.04      167.34     28.81 o
   7   6   2      122.11       90.94     27.95 o
   8   6   2       96.54      107.33     26.58 o
   9   6   2       27.36        3.53     48.06 o
  10   6   2      130.29      168.87     30.93 o
  11   6   2        0.78       27.28     44.96 o
  12   6   2       60.01       99.60     29.71 o
  13   6   2        0.96      -30.65     47.78 o
  14   6   2        0.52      -27.79     53.23 o
 -12   7   2       26.04       23.09     59.70 o
 -11   7   2        0.10      -57.31     57.31 o
 -10   7   2        3.04      -21.01     52.64 o
  -9   7   2       27.01      -16.11     50.61 o
  -8   7   2        0.28      -42.69     48.61 o
  -7   7   2        1.43        0.00     44.88 o
  -6   7   2       42.15       51.82     27.87 o
  -5   7   2        2.54       -4.66     25.56 o
  -4   7   2       91.70       60.56     29.99 o
  -3   7   2        0.14      -46.49     46.49 o
  -2   7   2      235.72      266.86     32.34 o
  -1   7   2       21.79       23.91     27.24 o
   0   7   2      116.68      112.81     31.83 o
   1   7   2       12.05       16.35     25.91 o
   2   7   2       41.82       53.86     27.48 o
   3   7   2       36.49      -23.44     49.78 o
   4   7   2        0.44      -24.11     45.31 o
   5   7   2       58.45       78.95     28.89 o
   6   7   2       19.06       -7.29     52.53 o
   7   7   2       39.16       33.91     54.21 o
   8   7   2       34.07       23.32     29.79 o
   9   7   2        0.30       -2.70     28.77 o
  10   7   2       21.19       21.17     51.62 o
  11   7   2        0.02      -22.38     60.29 o
  12   7   2        0.61        1.57     29.99 o
  -9   8   2        0.33        4.66     55.11 o
  -8   8   2       30.88       51.23     33.36 o
  -7   8   2        5.35        2.94     31.87 o
  -6   8   2       29.55      -25.48     56.99 o
  -5   8   2       18.18      -56.88     56.88 o
  -4   8   2       20.55       28.46     56.49 o
  -3   8   2       10.29      -32.97     32.97 o
  -2   8   2        0.02       23.75     51.27 o
  -1   8   2       36.50      -35.36     59.74 o
   0   8   2       17.42        3.92     53.66 o
   1   8   2       65.91        3.92     64.05 o
   2   8   2       76.59        3.96     62.33 o
   3   8   2       28.68       78.95     31.24 o
   4   8   2       23.52       54.25     30.57 o
   5   8   2        7.96       -4.16     57.43 o
   6   8   2        2.87      -34.06     34.61 o
   7   8   2       14.03      -69.15     69.15 o
   8   8   2        7.48      -22.89     57.35 o
   9   8   2        3.62       -9.49     63.23 o
  -3   9   2        9.37        0.00     69.62 o
  -2   9   2       16.34       18.78     68.64 o
  -1   9   2       14.20       28.14     66.99 o
   0   9   2        2.20      -18.74     72.87 o
   1   9   2        5.97      -37.55     41.82 o
   2   9   2       20.49      -18.89     76.20 o
   3   9   2        0.38        4.78     67.34 o
 -19   1   3        0.74       24.58     30.03 o
 -18   1   3        4.14        8.58     41.12 o
 -17   1   3       20.36      -42.45     42.45 o
 -16   1   3        1.53       15.64     20.70 o
 -15   1   3        2.21      -12.35     19.87 o
 -14   1   3       18.83        9.25     35.04 o
 -13   1   3        2.14       20.03     20.03 o
 -12   1   3        3.04      -33.67     33.67 o
 -11   1   3       33.51       20.23     32.34 o
 -10   1   3      151.56      185.68     18.70 o
  -9   1   3       12.05       10.94     22.74 o
  -8   1   3      355.90      383.48     16.93 o
  -7   1   3      342.75      382.34     16.19 o
  -6   1   3       92.81      109.99     10.51 o
  -5   1   3     2089.57     2062.55     54.17 o
  -4   1   3     1216.29     1250.87     29.16 o
  -3   1   3     3248.44     2956.08     56.99 o
  -2   1   3     4148.64     3975.64     61.03 o
  -1   1   3       10.28      -18.89     18.89 o
   0   1   3      180.28      178.12     10.70 o
   1   1   3    12223.63    12218.64    101.25 o
   2   1   3      171.67      189.13     11.72 o
   3   1   3      410.36      436.24     13.88 o
   4   1   3      356.81      363.72     13.33 o
   5   1   3      135.73      155.89     11.33 o
   6   1   3      266.57      312.02     14.39 o
   7   1   3       21.01        3.02     10.39 o
   8   1   3     1076.95     1074.90     29.20 o
   9   1   3       90.77      110.11     14.27 o
  10   1   3       30.30       48.18     16.93 o
  11   1   3       34.03      -14.11     33.08 o
  12   1   3       91.59       94.16     22.42 o
  13   1   3      139.05      165.54     23.64 o
  14   1   3      229.49      253.18     25.95 o
  15   1   3       62.27       27.44     43.12 o
  16   1   3        2.20      -33.59     37.12 o
  17   1   3       23.99      -32.69     45.51 o
  18   1   3       15.38       13.13     27.09 o
  19   1   3        0.84      -51.94     53.19 o
 -19   2   3        1.68       45.78     28.11 o
 -18   2   3       45.43       -4.39     53.62 o
 -17   2   3        0.74      -50.57     50.57 o
 -16   2   3        4.79      -17.44     23.99 o
 -15   2   3       26.88       23.01     23.44 o
 -14   2   3        1.09        9.64     32.03 o
 -13   2   3        1.26      -14.78     34.06 o
 -12   2   3      146.03      162.48     22.66 o
 -11   2   3      162.01      144.21     21.99 o
 -10   2   3        0.39      -19.56     28.93 o
  -9   2   3      105.10      122.57     13.88 o
  -8   2   3       75.16       40.18     13.05 o
  -7   2   3       31.30       16.86     11.05 o
  -6   2   3      146.97      127.98     13.09 o
  -5   2   3     4287.50     4142.47     84.39 o
  -4   2   3      103.07      106.07     11.96 o
  -3   2   3     4656.97     4806.93     83.41 o
  -2   2   3      252.42      247.62     13.05 o
  -1   2   3     2766.83     3135.97     60.80 o
   0   2   3     2664.27     2870.98     58.45 o
   1   2   3     1453.24     1573.08     45.08 o
   2   2   3     2380.70     3050.44     64.09 o
   3   2   3      976.83      974.36     30.50 o
   4   2   3     4310.03     4592.39     86.35 o
   5   2   3      607.90      595.94     19.76 o
   6   2   3      615.17      658.07     20.38 o
   7   2   3      518.44      500.80     19.76 o
   8   2   3       16.14      -23.91     23.91 o
   9   2   3        1.50        6.94     14.90 o
  10   2   3      544.11      578.65     27.64 o
  11   2   3       77.80      102.19     21.28 o
  12   2   3      812.00      784.48     38.57 o
  13   2   3      143.53      106.39     24.50 o
  14   2   3       67.78       25.75     41.98 o
  15   2   3        3.04        0.00     35.98 o
  16   2   3        2.07       23.17     41.24 o
  17   2   3        2.91       -5.53     24.03 o
  18   2   3        3.26      -45.00     53.27 o
 -18   3   3        0.89       -4.59     53.90 o
 -17   3   3       22.88       17.21     50.17 o
 -16   3   3        3.93       15.95     42.26 o
 -15   3   3       31.09       53.78     23.24 o
 -14   3   3       13.68       10.35     39.12 o
 -13   3   3       20.31       19.09     19.95 o
 -12   3   3       44.69       49.90     21.91 o
 -11   3   3       31.46       48.06     22.58 o
 -10   3   3      735.81      729.84     34.85 o
  -9   3   3       32.09       21.44     18.34 o
  -8   3   3      160.99      138.29     20.70 o
  -7   3   3      696.27      727.96     24.11 o
  -6   3   3      126.25      114.58     14.54 o
  -5   3   3      187.39      140.37     15.95 o
  -4   3   3      403.35      437.97     18.58 o
  -3   3   3      659.63      656.18     19.80 o
  -2   3   3       94.07      104.03     12.66 o
  -1   3   3       91.28       94.12     12.78 o
   0   3   3     1510.64     1568.89     40.02 o
   1   3   3        8.17       -8.00     23.05 o
   2   3   3     1052.45     1225.04     34.77 o
   3   3   3       32.51        8.74     25.68 o
   4   3   3      234.16      228.68     16.58 o
   5   3   3      251.61      282.86     17.48 o
   6   3   3      167.64      149.62     15.56 o
   7   3   3      886.58      788.48     26.26 o
   8   3   3        1.59        4.27     29.40 o
   9   3   3      842.20      849.24     33.75 o
  10   3   3       70.51       10.03     40.61 o
  11   3   3        2.62       10.00     20.50 o
  12   3   3      122.18      141.62     22.23 o
  13   3   3        2.36      -35.79     35.79 o
  14   3   3        2.74      -27.99     40.81 o
  15   3   3        2.21      -15.13     33.79 o
  16   3   3        1.84        8.11     24.73 o
  17   3   3        0.22       21.91     44.06 o
  18   3   3        0.00      -29.36     29.36 o
 -17   4   3       35.31       33.59     30.10 o
 -16   4   3        0.00      -15.76     24.58 o
 -15   4   3       41.13       13.33     27.09 o
 -14   4   3       14.39       11.09     38.92 o
 -13   4   3       12.77       14.97     22.62 o
 -12   4   3      138.86      159.34     25.79 o
 -11   4   3       12.07       -5.92     35.91 o
 -10   4   3      168.67      178.47     25.87 o
  -9   4   3        7.18       -5.10     21.79 o
  -8   4   3      903.48      835.17     36.18 o
  -7   4   3       44.81       46.65     19.83 o
  -6   4   3       75.99       58.05     19.36 o
  -5   4   3      705.42      749.67     26.46 o
  -4   4   3        1.00        6.19     13.99 o
  -3   4   3      390.10      474.22     21.09 o
  -2   4   3      347.81      387.13     20.03 o
  -1   4   3       90.04       72.09     15.68 o
   0   4   3      202.67      211.79     17.25 o
   1   4   3       66.22       83.77     14.90 o
   2   4   3      236.13      230.76     18.62 o
   3   4   3        3.94        5.57     29.16 o
   4   4   3        1.37        1.92     32.89 o
   5   4   3      444.95      404.80     22.74 o
   6   4   3      455.32      444.28     28.69 o
   7   4   3      389.06      354.83     28.50 o
   8   4   3      270.07      258.08     26.89 o
   9   4   3       83.88       66.76     23.75 o
  10   4   3       25.15       18.85     21.21 o
  11   4   3       16.98       11.05     20.70 o
  12   4   3       11.89      -20.50     22.11 o
  13   4   3        0.11      -31.87     42.06 o
  14   4   3       19.48       22.81     24.46 o
  15   4   3        2.10       56.76     24.77 o
  16   4   3        5.93       -8.74     27.64 o
  17   4   3        2.85       -9.37     54.60 o
 -16   5   3        0.04       -4.66     50.80 o
 -15   5   3        0.01      -13.13     42.18 o
 -14   5   3       11.00      -20.58     44.18 o
 -13   5   3        2.10      -23.09     43.20 o
 -12   5   3        0.92      -24.07     25.32 o
 -11   5   3        0.32      -38.89     38.89 o
 -10   5   3        0.09      -12.58     22.70 o
  -9   5   3        5.66       11.88     34.61 o
  -8   5   3      115.66       22.30     42.26 o
  -7   5   3        3.30       -7.92     22.85 o
  -6   5   3       84.61       66.21     24.38 o
  -5   5   3      152.55      110.85     25.91 o
  -4   5   3        3.39      -34.65     34.65 o
  -3   5   3      397.14      359.57     28.46 o
  -2   5   3       58.64       58.37     22.19 o
  -1   5   3      108.62      106.46     22.70 o
   0   5   3      258.79      205.68     27.71 o
   1   5   3      148.49      133.86     24.85 o
   2   5   3       23.12       11.29     37.43 o
   3   5   3        0.13      -16.19     37.98 o
   4   5   3        6.83      -14.35     37.08 o
   5   5   3      171.48      163.62     26.11 o
   6   5   3       20.28       18.27     24.62 o
   7   5   3       92.65       13.72     46.53 o
   8   5   3       86.93       63.23     23.95 o
   9   5   3        2.59        6.04     35.67 o
  10   5   3        3.98      -39.47     39.47 o
  11   5   3       14.49       -3.45     24.77 o
  12   5   3        3.90       22.15     44.29 o
  13   5   3        0.62      -31.24     44.53 o
  14   5   3        0.04      -11.09     26.69 o
  15   5   3        9.80      -53.15     53.15 o
  16   5   3        1.30        0.00     50.72 o
 -14   6   3        5.34       28.97     28.69 o
 -13   6   3        5.35      -49.47     49.47 o
 -12   6   3       25.89       58.84     25.99 o
 -11   6   3       20.30       31.01     46.80 o
 -10   6   3        0.20      -29.40     47.35 o
  -9   6   3       11.03      -38.49     46.29 o
  -8   6   3       13.23      -23.05     43.28 o
  -7   6   3       86.80       74.52     26.69 o
  -6   6   3        1.25        3.02     40.73 o
  -5   6   3       42.07       23.36     42.53 o
  -4   6   3       12.05       17.01     22.23 o
  -3   6   3        7.41       65.78     23.56 o
  -2   6   3       60.02      -21.87     50.84 o
  -1   6   3       40.38       63.15     27.13 o
   0   6   3       43.14       27.01     47.98 o
   1   6   3        4.28       29.83     48.29 o
   2   6   3       61.88       67.74     28.03 o
   3   6   3      253.64      294.66     30.85 o
   4   6   3       51.10      -40.34     43.31 o
   5   6   3       52.08       42.61     24.66 o
   6   6   3      113.78      148.05     25.95 o
   7   6   3       47.53       81.42     26.85 o
   8   6   3       64.52       16.82     28.61 o
   9   6   3       41.42       37.94     25.05 o
  10   6   3        7.64      -49.94     49.94 o
  11   6   3        1.86        3.92     47.20 o
  12   6   3        0.10      -41.39     48.96 o
  13   6   3        3.62       11.80     28.54 o
  14   6   3        0.17      -62.29     62.29 o
 -12   7   3        1.49      -13.92     55.11 o
 -11   7   3        0.76      -53.19     55.35 o
 -10   7   3       23.21       16.89     51.39 o
  -9   7   3        5.54      -27.99     27.99 o
  -8   7   3       79.38       23.44     48.80 o
  -7   7   3        3.99       11.29     41.79 o
  -6   7   3       30.73       25.52     45.67 o
  -5   7   3        3.37        0.00     25.56 o
  -4   7   3        0.03       31.12     26.11 o
  -3   7   3        6.58      -44.49     44.49 o
  -2   7   3        5.45       -3.29     45.63 o
  -1   7   3       56.92       12.07     27.44 o
   0   7   3       42.12       32.89     27.79 o
   1   7   3        3.00       23.13     46.57 o
   2   7   3       83.30       22.23     29.48 o
   3   7   3        8.38      -23.72     47.51 o
   4   7   3       13.86      -50.76     50.76 o
   5   7   3       17.04      -11.92     28.93 o
   6   7   3       65.82       71.22     27.99 o
   7   7   3        9.34      -22.85     51.15 o
   8   7   3       49.34       23.60     29.95 o
   9   7   3       34.46       17.72     31.01 o
  10   7   3        2.39       29.91     29.09 o
  11   7   3       10.38       31.67     30.34 o
  12   7   3        0.88      -33.20     59.03 o
  -9   8   3        0.77       23.48     48.61 o
  -8   8   3       22.71      -36.38     60.64 o
  -7   8   3        3.03       27.91     31.83 o
  -6   8   3        3.12        0.00     58.33 o
  -5   8   3       12.43       -8.35     57.58 o
  -4   8   3       25.66       -8.19     54.64 o
  -3   8   3       53.35      -12.11     62.09 o
  -2   8   3       10.04      -31.91     58.37 o
  -1   8   3       37.42       44.92     35.12 o
   0   8   3        2.65       -7.92     57.07 o
   1   8   3       43.45        0.00     56.72 o
   2   8   3        0.28       -9.33     33.12 o
   3   8   3        2.32      -60.09     60.09 o
   4   8   3       20.48       32.85     55.43 o
   5   8   3        9.80      -59.46     59.46 o
   6   8   3       25.67      -59.27     59.27 o
   7   8   3       15.47       31.32     57.15 o
   8   8   3        0.58       -9.25     58.45 o
   9   8   3        6.68       38.26     58.95 o
  -2   9   3        3.35       -9.45     69.11 o
  -1   9   3       46.13      -43.82     43.82 o
   0   9   3        2.41       33.04     63.46 o
   1   9   3       21.14       42.57     63.97 o
   2   9   3        0.58       -4.74     63.70 o
 -19   0   4       26.29       13.80     29.20 o
 -18   0   4        2.93      -21.36     42.10 o
 -17   0   4        0.06      -31.55     41.75 o
 -16   0   4       25.43       17.99     42.14 o
 -15   0   4       22.44       40.30     19.40 o
 -14   0   4       19.36        0.00     34.53 o
 -13   0   4       14.23       29.05     20.89 o
 -12   0   4       25.83       14.86     18.66 o
 -11   0   4      468.70      444.75     26.03 o
 -10   0   4       16.01       -5.45     14.46 o
  -9   0   4      279.00      272.51     16.27 o
  -8   0   4     1066.92     1039.27     34.89 o
  -7   0   4     3175.08     3070.62     76.05 o
  -6   0   4    13529.30    13952.59    146.09 o
  -5   0   4       76.51       88.35     10.66 o
  -4   0   4     1161.12     1165.77     27.79 o
  -3   0   4      513.68      472.81     16.03 o
  -2   0   4     2495.44     2415.46     47.90 o
  -1   0   4     2995.06     2808.66     48.45 o
   0   0   4    13636.50    12852.52     97.02 o
   1   0   4    17466.86    15916.36    112.23 o
   2   0   4    13308.83    13019.31    107.44 o
   3   0   4      211.38      201.21     11.52 o
   4   0   4     9846.43     9745.79    108.97 o
   5   0   4      365.80      334.76     13.95 o
   6   0   4      488.62      431.62     16.11 o
   7   0   4      192.98      205.32     14.11 o
   8   0   4       47.44       42.06     12.86 o
   9   0   4      622.33      580.45     22.11 o
  10   0   4        3.24       14.97     25.20 o
  11   0   4      993.31     1010.30     36.49 o
  12   0   4        0.21      -36.18     36.18 o
  13   0   4      992.86      964.60     41.39 o
  14   0   4      143.73      162.60     25.64 o
  15   0   4       10.63      -17.25     37.94 o
  16   0   4       69.45       85.02     26.42 o
  17   0   4       14.54      -41.08     47.55 o
  18   0   4        9.77       -5.88     26.46 o
  19   0   4        0.37       -9.49     45.98 o
 -19   1   4        9.44       -4.63     27.16 o
 -18   1   4        1.09      -34.53     49.19 o
 -17   1   4        0.74      -24.62     24.62 o
 -16   1   4       22.67        7.29     43.12 o
 -15   1   4        2.93      -17.01     34.53 o
 -14   1   4       57.81       54.09     21.72 o
 -13   1   4      145.08      176.20     23.56 o
 -12   1   4        2.55       -7.57     29.95 o
 -11   1   4      603.22      678.57     30.14 o
 -10   1   4        0.74       -1.37     15.41 o
  -9   1   4      293.29      289.72     17.21 o
  -8   1   4      291.72      273.02     15.56 o
  -7   1   4      961.32      912.82     25.52 o
  -6   1   4      710.59      677.27     21.91 o
  -5   1   4       88.02       96.86     10.98 o
  -4   1   4     2801.02     2692.79     59.39 o
  -3   1   4      199.52      175.30     11.33 o
  -2   1   4        9.34        3.25     18.66 o
  -1   1   4     6215.39     5907.03     77.97 o
   0   1   4    11146.39    10721.02    103.45 o
   1   1   4      552.32      568.34     17.64 o
   2   1   4      736.14      710.12     23.56 o
   3   1   4    10548.61    10377.21    112.30 o
   4   1   4      909.78      897.22     27.24 o
   5   1   4      476.41      500.61     16.19 o
   6   1   4     1783.99     1812.07     40.84 o
   7   1   4        1.24      -14.23     19.56 o
   8   1   4      158.29      153.31     13.95 o
   9   1   4       19.03       15.80     13.01 o
  10   1   4      410.62      388.81     24.93 o
  11   1   4      140.80      193.29     20.89 o
  12   1   4      294.18      293.09     27.20 o
  13   1   4       75.40      110.58     21.48 o
  14   1   4        4.18       -3.14     36.89 o
  15   1   4       16.96        6.98     39.51 o
  16   1   4       32.58      -44.10     44.10 o
  17   1   4        2.75      -12.47     46.06 o
  18   1   4       21.14       19.25     25.91 o
 -18   2   4        8.92       76.67     26.22 o
 -17   2   4        0.60      -20.58     46.41 o
 -16   2   4        4.27      -25.05     25.05 o
 -15   2   4        9.12        3.49     34.30 o
 -14   2   4       22.44      -32.57     35.98 o
 -13   2   4      112.38      115.68     21.64 o
 -12   2   4        1.32        2.67     34.57 o
 -11   2   4      378.31      369.49     26.85 o
 -10   2   4       13.75       17.01     16.07 o
  -9   2   4      105.40      105.88     17.17 o
  -8   2   4      228.22      246.79     16.42 o
  -7   2   4        0.01      -11.64     22.23 o
  -6   2   4       66.24       60.05     11.84 o
  -5   2   4      238.26      224.49     14.86 o
  -4   2   4       69.20       83.65     11.25 o
  -3   2   4       33.14       32.85     10.90 o
  -2   2   4      485.08      532.12     16.19 o
  -1   2   4      101.77      124.14     11.25 o
   0   2   4      670.59      686.92     19.95 o
   1   2   4     4327.41     4681.73     78.04 o
   2   2   4      591.29      581.63     17.48 o
   3   2   4      689.72      657.60     19.05 o
   4   2   4     5846.11     6108.91    105.17 o
   5   2   4     1326.44     1401.74     39.16 o
   6   2   4     1057.26     1143.97     29.99 o
   7   2   4      204.99      217.28     15.56 o
   8   2   4       46.20       36.14     13.45 o
   9   2   4        3.27       12.90     23.56 o
  10   2   4       72.23       50.57     20.27 o
  11   2   4      287.41      321.35     27.75 o
  12   2   4        8.56        2.78     32.93 o
  13   2   4       20.69       -3.02     35.32 o
  14   2   4       52.55       78.79     21.95 o
  15   2   4       19.89      -36.26     41.98 o
  16   2   4        2.56       55.90     21.87 o
  17   2   4        0.01       14.03     24.97 o
  18   2   4       13.25       18.27     45.67 o
 -18   3   4       19.70        9.25     57.15 o
 -17   3   4        2.08       -1.45     26.89 o
 -16   3   4        7.03      -25.48     25.48 o
 -15   3   4        2.43      -40.84     40.84 o
 -14   3   4        0.42        6.86     21.68 o
 -13   3   4       50.26        9.64     44.26 o
 -12   3   4       86.87       63.42     23.60 o
 -11   3   4      327.82      328.09     28.14 o
 -10   3   4      288.96      225.67     27.24 o
  -9   3   4      923.25      858.18     34.57 o
  -8   3   4      115.45      109.64     18.66 o
  -7   3   4       69.39       78.28     14.82 o
  -6   3   4       10.19      -13.09     13.09 o
  -5   3   4       65.40       85.37     13.48 o
  -4   3   4      126.05      137.08     13.88 o
  -3   3   4      118.33      133.20     13.84 o
  -2   3   4      194.99      187.60     14.82 o
  -1   3   4      178.60      166.83     14.62 o
   0   3   4       56.16       70.99     13.41 o
   1   3   4     1618.80     1782.87     41.55 o
   2   3   4       77.78       85.02     13.25 o
   3   3   4     1441.60     1739.91     42.96 o
   4   3   4      360.30      386.38     19.17 o
   5   3   4       84.03       79.34     15.25 o
   6   3   4      143.35      144.96     15.21 o
   7   3   4      617.87      596.21     25.36 o
   8   3   4        1.45      -15.44     30.46 o
   9   3   4       19.07       35.55     18.62 o
  10   3   4       86.24       77.97     21.32 o
  11   3   4       36.67       46.45     20.38 o
  12   3   4      124.11      132.69     24.34 o
  13   3   4       22.22        9.72     36.77 o
  14   3   4        0.78      -10.70     38.53 o
  15   3   4        2.59       -1.29     22.81 o
  16   3   4        1.80      -21.95     26.30 o
  17   3   4        3.14      -16.31     24.42 o
 -17   4   4        7.45      -51.98     51.98 o
 -16   4   4        0.08      -47.98     47.98 o
 -15   4   4        0.14      -48.10     48.10 o
 -14   4   4        6.82       18.66     23.09 o
 -13   4   4       12.68       36.10     22.50 o
 -12   4   4        2.97       23.01     37.94 o
 -11   4   4      306.65      325.03     28.73 o
 -10   4   4      192.27      182.00     25.17 o
  -9   4   4        0.19        5.17     37.12 o
  -8   4   4        1.99       -9.68     34.73 o
  -7   4   4      191.00      164.01     22.38 o
  -6   4   4        1.12       -4.27     28.46 o
  -5   4   4      134.42      176.16     19.21 o
  -4   4   4       18.65      -13.72     28.30 o
  -3   4   4       25.45       -7.53     31.05 o
  -2   4   4      713.48      696.60     24.19 o
  -1   4   4      297.89      329.90     19.72 o
   0   4   4       13.05      -21.48     28.42 o
   1   4   4       74.14      100.35     15.64 o
   2   4   4       11.70       -1.84     28.58 o
   3   4   4       23.66       42.57     14.90 o
   4   4   4      103.13      106.42     16.89 o
   5   4   4      270.93      250.48     23.72 o
   6   4   4       19.33       24.62     19.80 o
   7   4   4       14.91        7.13     35.71 o
   8   4   4      158.54      132.26     24.93 o
   9   4   4        8.51       16.19     35.59 o
  10   4   4       16.16       17.21     38.45 o
  11   4   4        3.37      -27.67     36.49 o
  12   4   4        0.54        3.29     35.40 o
  13   4   4        0.61      -10.82     40.92 o
  14   4   4       34.64       43.82     25.60 o
  15   4   4        3.09        0.00     41.59 o
  16   4   4        8.70       25.13     28.93 o
  17   4   4        1.29       14.23     49.98 o
 -16   5   4        6.00      -21.87     30.54 o
 -15   5   4        0.85       29.36     28.18 o
 -14   5   4        0.71       -6.94     26.97 o
 -13   5   4       31.37       32.38     24.81 o
 -12   5   4       39.46       -7.29     46.18 o
 -11   5   4        7.87       24.03     38.69 o
 -10   5   4        0.64       -6.39     35.51 o
  -9   5   4      193.88      199.56     26.81 o
  -8   5   4        0.01       -2.86     35.44 o
  -7   5   4      153.29      142.29     25.13 o
  -6   5   4        4.86      -21.32     21.79 o
  -5   5   4        0.11      -35.16     35.16 o
  -4   5   4        2.83      -38.10     38.10 o
  -3   5   4       28.03       48.65     21.52 o
  -2   5   4       14.85       -6.82     36.22 o
  -1   5   4      215.84      201.68     25.87 o
   0   5   4        4.40       -2.23     39.43 o
   1   5   4      121.04      156.05     23.99 o
   2   5   4      521.43      530.91     32.06 o
   3   5   4      490.70      560.81     30.03 o
   4   5   4      153.68      181.41     24.85 o
   5   5   4      147.36      191.29     25.56 o
   6   5   4      139.33      139.63     26.62 o
   7   5   4      156.97      193.52     27.05 o
   8   5   4        0.09        5.88     20.34 o
   9   5   4        7.66      -13.33     22.85 o
  10   5   4       32.02       -8.70     23.32 o
  11   5   4        0.12       24.70     37.83 o
  12   5   4        0.06      -11.25     37.36 o
  13   5   4       26.17       -5.29     27.56 o
  14   5   4        0.02       25.36     40.06 o
  15   5   4       13.41      -40.69     51.39 o
 -14   6   4        0.58      -13.80     48.53 o
 -13   6   4       60.88       95.84     29.12 o
 -12   6   4       31.11       55.23     29.99 o
 -11   6   4       64.51       98.82     29.99 o
 -10   6   4        4.92      -18.58     44.73 o
  -9   6   4      192.31      227.78     32.34 o
  -8   6   4       43.40        3.33     40.92 o
  -7   6   4       33.37       31.91     25.24 o
  -6   6   4        9.34        0.00     22.70 o
  -5   6   4        5.30        0.00     41.12 o
  -4   6   4       45.45       76.87     23.48 o
  -3   6   4       34.50        0.00     25.79 o
  -2   6   4      403.26      411.70     32.77 o
  -1   6   4        7.09      -22.03     44.61 o
   0   6   4      163.03      127.43     31.36 o
   1   6   4       58.38      -11.05     54.33 o
   2   6   4        2.16      -25.40     25.40 o
   3   6   4        6.78       11.45     44.73 o
   4   6   4      118.52      140.92     27.24 o
   5   6   4       56.85       83.81     24.85 o
   6   6   4       52.15        6.27     47.00 o
   7   6   4      104.91       55.62     27.44 o
   8   6   4       23.78       33.32     27.13 o
   9   6   4       16.56      -48.25     48.25 o
  10   6   4       34.90       13.95     29.09 o
  11   6   4        1.44      -47.74     47.74 o
  12   6   4        2.89       16.78     48.96 o
  13   6   4       11.24        8.98     30.89 o
  14   6   4        4.01        9.49     52.41 o
 -12   7   4        0.01      -23.40     31.40 o
 -11   7   4       23.75        7.45     30.93 o
 -10   7   4        0.78       29.83     54.45 o
  -9   7   4        4.37      -16.35     53.31 o
  -8   7   4       38.07       19.68     50.84 o
  -7   7   4        4.01      -22.85     44.73 o
  -6   7   4       50.46       29.52     26.93 o
  -5   7   4        1.83      -28.07     28.07 o
  -4   7   4       90.93       56.09     30.97 o
  -3   7   4       23.10      -30.97     52.29 o
  -2   7   4       22.32       18.97     26.46 o
  -1   7   4        0.11        4.47     25.87 o
   0   7   4        3.85      -23.36     47.59 o
   1   7   4       77.02       56.99     29.05 o
   2   7   4        0.21       27.09     44.92 o
   3   7   4       57.50      138.68     28.46 o
   4   7   4       55.05      119.12     28.73 o
   5   7   4       15.43       -3.65     28.81 o
   6   7   4       54.83       77.26     29.32 o
   7   7   4        4.15       78.63     27.36 o
   8   7   4       10.66      -27.91     48.65 o
   9   7   4       12.17       12.47     49.27 o
  10   7   4        3.17      -60.72     60.72 o
  11   7   4       23.27        6.11     31.91 o
  -9   8   4        7.93      -23.68     34.26 o
  -8   8   4       12.97       38.22     33.71 o
  -7   8   4       16.75      -31.12     53.19 o
  -6   8   4       10.03      -51.82     55.98 o
  -5   8   4       16.93       35.16     33.63 o
  -4   8   4        2.12       11.05     30.85 o
  -3   8   4        6.52      -60.37     60.37 o
  -2   8   4       16.28       22.85     31.40 o
  -1   8   4       33.33       -5.33     33.28 o
   0   8   4       91.19       33.40     33.04 o
   1   8   4        7.69      -32.14     55.43 o
   2   8   4       45.44        1.33     34.10 o
   3   8   4        9.71      -12.31     58.17 o
   4   8   4        5.48      -57.78     57.78 o
   5   8   4        8.90      -26.89     34.46 o
   6   8   4        2.61        4.39     54.13 o
   7   8   4       32.22       -4.55     55.31 o
   8   8   4        9.17      -28.07     63.78 o
  -1   9   4        0.00      -67.46     67.46 o
   0   9   4       14.81      -70.52     70.52 o
   1   9   4        7.79       28.69     63.03 o
 -19   1   5        2.56       32.77     53.98 o
 -18   1   5        0.43        0.00     45.31 o
 -17   1   5        1.67        0.00     44.18 o
 -16   1   5        3.10        7.37     37.63 o
 -15   1   5        0.80       35.67     19.17 o
 -14   1   5       12.66       23.24     19.68 o
 -13   1   5       50.79       62.95     20.54 o
 -12   1   5       21.14        7.72     18.50 o
 -11   1   5        1.01      -11.72     28.26 o
 -10   1   5        0.23        6.39     23.05 o
  -9   1   5        3.84      -13.52     24.97 o
  -8   1   5      141.05      153.70     13.84 o
  -7   1   5     2390.39     2475.39     70.91 o
  -6   1   5      449.19      481.59     17.44 o
  -5   1   5     2769.26     2785.61     67.54 o
  -4   1   5       71.39       56.99     10.43 o
  -3   1   5       13.28       -0.24      9.41 o
  -2   1   5     2706.57     2445.84     56.21 o
  -1   1   5     3365.22     3398.64     64.48 o
   0   1   5      743.63      679.86     19.48 o
   1   1   5      550.00      570.46     18.38 o
   2   1   5      668.89      637.41     18.89 o
   3   1   5      249.58      266.67     12.78 o
   4   1   5     1396.22     1497.74     35.36 o
   5   1   5        6.73        1.33     20.27 o
   6   1   5      105.24      122.93     12.35 o
   7   1   5       12.18      -13.37     22.70 o
   8   1   5      143.03      150.68     14.74 o
   9   1   5      852.89      864.13     31.67 o
  10   1   5       85.20       13.60     34.30 o
  11   1   5        7.32      -12.47     32.46 o
  12   1   5      476.97      442.24     29.44 o
  13   1   5        0.67        8.90     31.20 o
  14   1   5        1.73       -6.47     34.18 o
  15   1   5       15.32       21.44     39.12 o
  16   1   5        0.26       -3.88     37.75 o
  17   1   5        5.72        7.06     26.07 o
  18   1   5        2.22      -13.56     48.88 o
 -18   2   5        1.67       14.90     24.93 o
 -17   2   5        5.32      -49.43     49.43 o
 -16   2   5        2.20       34.38     21.48 o
 -15   2   5       11.98      -22.62     22.62 o
 -14   2   5       27.80       29.75     20.46 o
 -13   2   5        0.01      -18.27     20.19 o
 -12   2   5       73.43       86.75     22.03 o
 -11   2   5      217.69      227.86     24.07 o
 -10   2   5        6.67        6.82     31.28 o
  -9   2   5      155.83      136.22     19.36 o
  -8   2   5      167.09      157.74     15.91 o
  -7   2   5      937.54      883.58     27.64 o
  -6   2   5        0.84      -11.41     11.41 o
  -5   2   5     4585.93     4331.80     92.94 o
  -4   2   5      967.64     1012.15     32.26 o
  -3   2   5     4009.84     3806.15     81.02 o
  -2   2   5     1556.02     1683.07     37.83 o
  -1   2   5      207.60      220.92     12.82 o
   0   2   5      643.16      723.76     21.99 o
   1   2   5        0.69       -9.09     19.25 o
   2   2   5      827.44      814.90     29.91 o
   3   2   5      466.86      467.37     17.52 o
   4   2   5     5886.58     6029.45    107.68 o
   5   2   5       15.79        3.10     26.30 o
   6   2   5      108.69      108.74     13.72 o
   7   2   5       44.80       40.88     12.47 o
   8   2   5      125.59      126.45     16.15 o
   9   2   5       40.72       12.62     18.11 o
  10   2   5      335.76      316.29     27.28 o
  11   2   5      420.64      449.02     29.59 o
  12   2   5       79.38       63.58     23.13 o
  13   2   5        0.82       12.39     32.77 o
  14   2   5       96.84       98.51     24.34 o
  15   2   5        0.35      -11.09     42.06 o
  16   2   5        2.14        3.96     35.36 o
  17   2   5       10.12       -8.58     45.39 o
  18   2   5       17.68      -13.95     55.15 o
 -18   3   5        8.97      -32.65     32.65 o
 -17   3   5        6.95        0.00     50.10 o
 -16   3   5        6.25      -40.73     46.06 o
 -15   3   5       29.37        3.76     47.82 o
 -14   3   5       16.61       44.12     16.13 o
 -13   3   5        0.04      -13.09     37.83 o
 -12   3   5      335.93      369.13     28.81 o
 -11   3   5       62.18       37.98     23.01 o
 -10   3   5       53.07        8.35     24.03 o
  -9   3   5       88.72       88.90     19.80 o
  -8   3   5        5.10        2.16     31.16 o
  -7   3   5      108.04      125.47     14.90 o
  -6   3   5        3.59       -9.92     12.62 o
  -5   3   5       33.35        3.96     12.86 o
  -4   3   5        4.82      -19.91     24.03 o
  -3   3   5      464.64      461.72     19.05 o
  -2   3   5     1027.87     1030.69     28.42 o
  -1   3   5      207.18      254.01     16.50 o
   0   3   5     2315.04     2464.85     68.48 o
   1   3   5       14.73       19.83     12.11 o
   2   3   5      128.61      164.20     14.43 o
   3   3   5      271.29      315.90     17.52 o
   4   3   5      194.20      165.81     16.23 o
   5   3   5      482.88      540.94     21.17 o
   6   3   5      130.33      103.76     16.03 o
   7   3   5      536.83      442.51     26.89 o
   8   3   5      203.89      185.10     22.74 o
   9   3   5      151.79      131.39     23.64 o
  10   3   5      205.23      203.95     25.71 o
  11   3   5       40.80       59.62     19.17 o
  12   3   5      111.63      167.73     23.56 o
  13   3   5        1.85        0.00     35.36 o
  14   3   5        0.03       18.19     35.47 o
  15   3   5       12.27       -3.88     43.55 o
  16   3   5        8.13      -25.13     48.14 o
  17   3   5       11.26       63.38     28.61 o
 -17   4   5       16.56       18.62     50.57 o
 -16   4   5        2.84      -28.07     28.07 o
 -15   4   5        0.08       20.42     37.20 o
 -14   4   5       67.58      114.62     26.03 o
 -13   4   5       49.47       72.05     23.52 o
 -12   4   5       25.46       59.03     22.81 o
 -11   4   5      159.24      162.32     26.26 o
 -10   4   5      129.40      128.89     23.52 o
  -9   4   5      201.96      211.44     24.22 o
  -8   4   5      201.99      198.97     23.44 o
  -7   4   5       11.74        0.00     19.09 o
  -6   4   5       17.68       40.30     17.68 o
  -5   4   5      274.48      269.69     23.91 o
  -4   4   5       75.88       93.33     16.50 o
  -3   4   5      505.76      489.75     22.85 o
  -2   4   5      161.92      186.55     17.84 o
  -1   4   5       19.83       24.38     14.82 o
   0   4   5      679.58      631.29     24.30 o
   1   4   5      157.97      181.65     16.86 o
   2   4   5      130.44      130.18     17.64 o
   3   4   5      598.84      630.04     24.81 o
   4   4   5      312.20      335.19     24.22 o
   5   4   5      457.22      383.21     28.34 o
   6   4   5      551.44      620.47     31.01 o
   7   4   5      198.15      180.31     25.05 o
   8   4   5       10.24       10.47     20.74 o
   9   4   5       20.63       41.59     22.46 o
  10   4   5      292.49      333.19     29.95 o
  11   4   5        0.54      -22.74     22.74 o
  12   4   5       50.04       74.40     25.52 o
  13   4   5       16.60       14.74     24.77 o
  14   4   5       25.74      -27.40     28.85 o
  15   4   5        5.29       -4.19     45.74 o
  16   4   5        0.52       -9.02     45.12 o
 -16   5   5        0.01      -14.19     48.53 o
 -15   5   5        2.01       -4.47     54.33 o
 -14   5   5       32.43       75.61     26.77 o
 -13   5   5       43.34       21.05     27.87 o
 -12   5   5        9.50      -11.09     42.02 o
 -11   5   5        3.53       10.47     39.59 o
 -10   5   5       10.18       30.26     20.78 o
  -9   5   5        0.87      -39.71     39.71 o
  -8   5   5       37.84       17.40     41.43 o
  -7   5   5       20.67      -44.22     44.22 o
  -6   5   5       14.09        2.63     36.38 o
  -5   5   5      221.77      210.54     26.15 o
  -4   5   5       21.02      -19.60     40.10 o
  -3   5   5       91.68       81.81     24.70 o
  -2   5   5      213.85      224.22     25.68 o
  -1   5   5       34.19       21.56     22.23 o
   0   5   5       42.13       23.05     38.14 o
   1   5   5      197.18      175.65     26.85 o
   2   5   5        3.97       14.31     41.35 o
   3   5   5       14.59      -12.23     44.10 o
   4   5   5        6.30      -23.05     23.05 o
   5   5   5      124.62      139.94     26.97 o
   6   5   5      151.23      153.54     26.85 o
   7   5   5        0.33      -38.18     38.18 o
   8   5   5       28.67      -27.05     39.98 o
   9   5   5       34.57        0.00     42.22 o
  10   5   5       69.78       23.32     45.59 o
  11   5   5       39.92       38.41     25.71 o
  12   5   5       19.85       26.77     25.28 o
  13   5   5        7.22      -36.38     45.90 o
  14   5   5       28.82       34.42     30.61 o
  15   5   5        4.47       32.18     53.04 o
 -14   6   5       15.18       63.58     27.36 o
 -13   6   5        0.08      -26.42     30.73 o
 -12   6   5        1.63       -4.19     52.17 o
 -11   6   5        1.32      -35.55     47.90 o
 -10   6   5        7.74        7.53     39.51 o
  -9   6   5        6.45       14.39     41.90 o
  -8   6   5        0.26      -17.17     41.35 o
  -7   6   5       27.30       22.74     24.50 o
  -6   6   5      115.32      101.09     26.07 o
  -5   6   5       29.94      -15.13     40.69 o
  -4   6   5       33.76      -29.44     44.06 o
  -3   6   5        0.09      -20.15     40.41 o
  -2   6   5        0.25       11.33     35.87 o
  -1   6   5       17.30      -39.47     45.67 o
   0   6   5      206.61      202.74     27.87 o
   1   6   5      552.88      494.26     36.38 o
   2   6   5       72.79       43.12     26.93 o
   3   6   5       39.71       -6.82     26.54 o
   4   6   5       52.06       59.11     26.30 o
   5   6   5        0.04       24.77     41.79 o
   6   6   5       70.25       32.10     53.15 o
   7   6   5       44.45       37.87     25.09 o
   8   6   5        9.05       10.54     46.02 o
   9   6   5        0.03      -25.83     46.80 o
  10   6   5        4.71      -49.16     49.16 o
  11   6   5        3.71      -24.30     51.55 o
  12   6   5        0.65       42.73     25.64 o
  13   6   5        0.73       18.27     50.80 o
 -12   7   5       11.56       17.33     33.16 o
 -11   7   5        5.18       12.03     31.79 o
 -10   7   5        9.26        1.45     29.95 o
  -9   7   5        1.28       -5.53     29.75 o
  -8   7   5        0.77       10.62     28.07 o
  -7   7   5        6.85      -49.47     49.47 o
  -6   7   5       26.34       29.95     47.94 o
  -5   7   5        3.04        3.65     49.86 o
  -4   7   5       19.01       13.05     26.34 o
  -3   7   5        0.53      -19.83     26.69 o
  -2   7   5        0.61      -51.66     51.66 o
  -1   7   5       75.16       57.23     29.20 o
   0   7   5       10.94       27.44     27.44 o
   1   7   5       75.73       91.88     29.01 o
   2   7   5        2.97      -50.68     50.68 o
   3   7   5       21.48       18.85     28.50 o
   4   7   5        0.01      -36.06     56.80 o
   5   7   5        6.26       17.25     27.56 o
   6   7   5       42.36       22.85     53.58 o
   7   7   5        2.53       23.44     45.94 o
   8   7   5       12.51       -1.33     30.50 o
   9   7   5        0.23        4.23     29.95 o
  10   7   5        0.16      -53.47     57.74 o
  11   7   5        2.11      -60.52     60.52 o
  -8   8   5        0.73      -55.66     62.21 o
  -7   8   5        8.14       -4.51     59.23 o
  -6   8   5       11.77       35.08     57.19 o
  -5   8   5       56.36       47.04     31.12 o
  -4   8   5       19.76       37.79     62.95 o
  -3   8   5       76.14       73.11     34.42 o
  -2   8   5        0.87        4.08     56.01 o
  -1   8   5        1.34       -8.15     56.13 o
   0   8   5        5.34      -44.76     54.72 o
   1   8   5        3.72       12.23     53.39 o
   2   8   5        7.20       20.58     63.62 o
   3   8   5       52.96       77.81     33.91 o
   4   8   5        8.62       29.56     50.88 o
   5   8   5       57.60       -4.31     63.23 o
   6   8   5        0.77      -35.79     68.99 o
   7   8   5       27.15       72.05     37.16 o
   8   8   5        3.85        1.57     35.12 o
 -19   0   6        0.05        4.70     47.63 o
 -18   0   6        3.37      -21.79     42.92 o
 -17   0   6        0.28       21.60     22.81 o
 -16   0   6        0.00      -29.67     45.12 o
 -15   0   6        0.15        0.00     38.38 o
 -14   0   6       27.26      -37.20     37.20 o
 -13   0   6       82.29       82.94     23.21 o
 -12   0   6       13.45        0.00     18.97 o
 -11   0   6       42.28       67.93     18.31 o
 -10   0   6       45.61       12.23     18.11 o
  -9   0   6       94.58       98.11     14.31 o
  -8   0   6     1921.24     1863.42     48.49 o
  -7   0   6     1505.57     1677.47     43.55 o
  -6   0   6     3741.66     3873.49     85.45 o
  -5   0   6      945.98      899.76     29.56 o
  -4   0   6      603.88      629.37     19.91 o
  -3   0   6      749.38      769.74     24.97 o
  -2   0   6     3074.21     3077.09     62.76 o
  -1   0   6      833.35      823.99     25.28 o
   0   0   6     9945.98     9622.59    103.84 o
   1   0   6      164.15      149.54     11.25 o
   2   0   6      700.60      713.34     20.03 o
   3   0   6     3772.50     3472.49     69.62 o
   4   0   6       22.17       10.35     10.11 o
   5   0   6      640.40      617.61     18.82 o
   6   0   6      341.87      358.63     16.07 o
   7   0   6        0.52       -3.45     10.66 o
   8   0   6      348.79      345.73     18.70 o
   9   0   6      387.97      414.13     24.66 o
  10   0   6      412.06      396.38     25.71 o
  11   0   6      927.53      903.72     37.12 o
  12   0   6        9.57      -35.20     35.20 o
  13   0   6      200.60      198.62     23.83 o
  14   0   6        0.97      -32.73     37.91 o
  15   0   6       17.59      -18.11     40.81 o
  16   0   6       72.04       74.05     26.15 o
  17   0   6        4.26      -17.13     43.67 o
  18   0   6        0.23      -29.75     29.75 o
 -19   1   6        0.28      -52.53     52.53 o
 -18   1   6        4.21      -45.74     45.74 o
 -17   1   6        0.02        8.19     37.94 o
 -16   1   6        2.77        6.23     20.74 o
 -15   1   6        1.42       10.39     37.43 o
 -14   1   6        4.71       -1.10     19.56 o
 -13   1   6       13.16       62.44     20.38 o
 -12   1   6        6.60        7.92     17.48 o
 -11   1   6      114.94      120.03     21.13 o
 -10   1   6      114.28      126.38     18.78 o
  -9   1   6      127.94      115.71     14.82 o
  -8   1   6      204.42      195.41     14.93 o
  -7   1   6        5.76      -16.54     23.40 o
  -6   1   6      606.63      589.00     19.44 o
  -5   1   6        7.30       12.90      9.88 o
  -4   1   6      105.21       86.47     11.17 o
  -3   1   6      531.79      527.38     16.42 o
  -2   1   6     2193.59     2052.48     54.60 o
  -1   1   6     1387.70     1447.84     32.97 o
   0   1   6      343.46      361.33     13.99 o
   1   1   6      125.27      121.91     11.05 o
   2   1   6      678.16      664.42     20.62 o
   3   1   6       95.56       86.75     11.45 o
   4   1   6     1465.36     1425.46     36.26 o
   5   1   6      145.57      177.96     13.05 o
   6   1   6      146.74       87.84     12.54 o
   7   1   6      407.33      354.20     18.31 o
   8   1   6      224.11      228.18     16.27 o
   9   1   6        0.20      -28.89     28.89 o
  10   1   6       35.47       38.65     18.54 o
  11   1   6        0.22        2.59     33.08 o
  12   1   6       28.47       35.83     19.91 o
  13   1   6       35.61       65.15     21.09 o
  14   1   6       59.40       13.29     40.37 o
  15   1   6       33.10       14.66     41.79 o
  16   1   6       16.49       13.13     24.22 o
  17   1   6        0.05      -41.28     41.28 o
  18   1   6        8.51       18.42     47.47 o
 -18   2   6        7.50       13.56     46.37 o
 -17   2   6        0.02       -4.23     35.59 o
 -16   2   6        1.72       46.57     22.62 o
 -15   2   6       15.24      -42.02     42.02 o
 -14   2   6        7.79      -33.87     33.87 o
 -13   2   6       57.57       44.57     21.13 o
 -12   2   6       52.66       22.23     37.47 o
 -11   2   6      113.82      134.57     21.01 o
 -10   2   6        8.87        7.06     32.26 o
  -9   2   6       33.19        6.47     29.12 o
  -8   2   6       74.38       40.61     13.88 o
  -7   2   6       36.75       23.64     13.05 o
  -6   2   6      502.52      455.37     19.76 o
  -5   2   6       57.49       48.49     12.15 o
  -4   2   6       97.64       82.91     12.50 o
  -3   2   6      396.84      456.04     16.97 o
  -2   2   6       42.79       40.61     11.09 o
  -1   2   6      733.77      693.85     19.44 o
   0   2   6       46.61       60.99     10.74 o
   1   2   6      252.47      263.65     13.80 o
   2   2   6     1649.07     1742.38     41.00 o
   3   2   6     2341.52     2505.07     70.13 o
   4   2   6      360.38      374.97     18.42 o
   5   2   6      733.93      812.90     23.52 o
   6   2   6       94.64       99.41     12.70 o
   7   2   6        0.18        3.92     22.19 o
   8   2   6        4.27      -14.97     28.61 o
   9   2   6       50.47       29.48     18.74 o
  10   2   6       23.88      -30.10     37.87 o
  11   2   6       25.10      -19.09     37.71 o
  12   2   6       68.94       65.62     21.87 o
  13   2   6        3.43        3.18     33.24 o
  14   2   6        4.74       14.03     20.85 o
  15   2   6       20.63        7.60     39.83 o
  16   2   6        0.01        8.15     43.82 o
  17   2   6        2.95      -13.21     45.16 o
  18   2   6       20.32       66.32     27.64 o
 -18   3   6        2.20        9.49     53.55 o
 -17   3   6        9.26      -13.25     47.78 o
 -16   3   6       14.89       12.39     45.82 o
 -15   3   6        2.93      -21.56     24.50 o
 -14   3   6       17.52       -3.53     42.30 o
 -13   3   6        0.37      -12.23     22.46 o
 -12   3   6      311.81      321.70     29.01 o
 -11   3   6      155.56      173.38     26.30 o
 -10   3   6      471.53      396.30     29.67 o
  -9   3   6       78.96       43.04     20.66 o
  -8   3   6      245.19      211.01     22.97 o
  -7   3   6       30.39       33.67     16.39 o
  -6   3   6      192.67      170.51     17.17 o
  -5   3   6       25.82       45.94     12.11 o
  -4   3   6        3.11       -5.25     25.95 o
  -3   3   6      706.58      760.41     23.56 o
  -2   3   6       29.78      -28.54     28.54 o
  -1   3   6      599.73      689.90     21.76 o
   0   3   6       67.13       78.01     13.33 o
   1   3   6      211.91      238.01     15.41 o
   2   3   6       84.71      111.13     13.45 o
   3   3   6        2.58       -1.72     25.28 o
   4   3   6      613.54      611.50     22.62 o
   5   3   6     1368.11     1407.70     38.49 o
   6   3   6        8.37        2.08     16.46 o
   7   3   6      189.71      218.96     22.58 o
   8   3   6        1.14       14.27     32.97 o
   9   3   6        1.42        7.60     31.44 o
  10   3   6        0.46       -2.74     32.77 o
  11   3   6        1.85       11.72     34.14 o
  12   3   6        5.08       15.80     36.96 o
  13   3   6        2.78      -39.79     39.79 o
  14   3   6       32.71      -33.55     43.35 o
  15   3   6        1.43      -27.91     42.37 o
  16   3   6        8.04       25.68     41.94 o
  17   3   6       11.26      -12.31     30.34 o
 -17   4   6        2.54      -47.16     53.31 o
 -16   4   6        0.09        0.00     49.55 o
 -15   4   6       15.35      -17.95     29.28 o
 -14   4   6        2.02      -30.73     40.65 o
 -13   4   6       42.16       12.03     26.26 o
 -12   4   6        0.14       -5.68     21.40 o
 -11   4   6       46.00       95.37     23.60 o
 -10   4   6       35.54      -29.12     38.61 o
  -9   4   6      187.97      159.19     25.09 o
  -8   4   6      180.00      247.34     26.38 o
  -7   4   6       38.27       44.06     21.25 o
  -6   4   6        2.05        0.00     32.03 o
  -5   4   6       43.20       25.52     19.52 o
  -4   4   6      247.57      226.18     23.44 o
  -3   4   6      293.82      295.71     21.48 o
  -2   4   6        6.75        4.00     15.37 o
  -1   4   6       87.99       69.30     16.58 o
   0   4   6        1.22      -29.24     29.24 o
   1   4   6       45.14        0.00     30.69 o
   2   4   6      570.08      621.53     25.09 o
   3   4   6       12.00      -20.07     20.07 o
   4   4   6      327.42      350.59     24.85 o
   5   4   6       14.54        9.13     33.87 o
   6   4   6        5.55       12.03     21.32 o
   7   4   6       52.66       14.46     22.50 o
   8   4   6        0.59       13.56     20.46 o
   9   4   6       21.20      -37.75     37.75 o
  10   4   6      220.89      226.10     28.77 o
  11   4   6      104.08       84.16     26.15 o
  12   4   6        0.61       10.58     36.10 o
  13   4   6        3.53       21.36     25.17 o
  14   4   6        1.93      -20.03     48.25 o
  15   4   6        0.36      -21.40     45.94 o
  16   4   6       21.22      -23.01     54.25 o
 -15   5   6       18.22       -4.51     47.94 o
 -14   5   6        0.98      -28.69     28.69 o
 -13   5   6      100.08       88.28     31.59 o
 -12   5   6        2.19      -21.32     25.36 o
 -11   5   6       66.29       66.28     25.99 o
 -10   5   6       54.75       23.17     42.22 o
  -9   5   6      125.26      106.46     25.05 o
  -8   5   6        0.01        5.96     35.91 o
  -7   5   6       39.46       50.02     22.26 o
  -6   5   6      125.14      113.95     25.64 o
  -5   5   6      141.00      123.67     25.13 o
  -4   5   6        1.81      -17.68     39.08 o
  -3   5   6      568.14      520.40     32.10 o
  -2   5   6       54.23       42.69     22.50 o
  -1   5   6      306.63      350.16     28.93 o
   0   5   6      564.13      556.66     33.24 o
   1   5   6     1018.09     1001.88     40.37 o
   2   5   6      123.30      155.03     26.07 o
   3   5   6      501.77      533.61     32.14 o
   4   5   6      296.67      359.61     29.91 o
   5   5   6       56.43       18.97     42.10 o
   6   5   6      251.30      274.43     29.16 o
   7   5   6       13.04      -11.76     41.59 o
   8   5   6       21.92       54.64     21.25 o
   9   5   6       68.64       92.70     25.52 o
  10   5   6       47.05       47.59     25.40 o
  11   5   6       25.08       57.82     24.46 o
  12   5   6        0.64      -46.53     46.53 o
  13   5   6       47.27       50.96     29.24 o
  14   5   6        2.68      -47.63     47.63 o
  15   5   6        1.13      -54.45     54.45 o
 -14   6   6        7.81      -28.26     50.29 o
 -13   6   6       30.32       -8.94     56.49 o
 -12   6   6       37.39       18.42     28.69 o
 -11   6   6       31.33       49.90     27.28 o
 -10   6   6        0.01        2.55     26.07 o
  -9   6   6        1.67      -14.66     41.43 o
  -8   6   6        6.70       -3.49     26.93 o
  -7   6   6      152.32      163.62     27.32 o
  -6   6   6       36.63       22.38     44.45 o
  -5   6   6      194.58      180.74     29.40 o
  -4   6   6      113.74      114.66     26.42 o
  -3   6   6       20.29        0.00     39.00 o
  -2   6   6       14.33       36.89     24.30 o
  -1   6   6       23.62      -20.34     46.61 o
   0   6   6      474.81      449.29     35.91 o
   1   6   6       24.55       26.30     45.55 o
   2   6   6      554.84      469.21     37.75 o
   3   6   6        6.04       -9.05     39.39 o
   4   6   6      321.29      324.21     32.61 o
   5   6   6        5.00      -19.09     42.69 o
   6   6   6      135.36      148.25     27.75 o
   7   6   6        0.02       13.84     41.16 o
   8   6   6        1.20        1.22     25.87 o
   9   6   6       65.47       55.35     28.14 o
  10   6   6        1.01      -31.48     48.84 o
  11   6   6       23.89       28.97     28.14 o
  12   6   6        5.11       17.64     49.12 o
  13   6   6       17.09      -59.19     59.19 o
 -11   7   6       10.18      -55.00     62.48 o
 -10   7   6       11.71      -17.56     29.79 o
  -9   7   6        3.06       21.05     45.90 o
  -8   7   6      104.29       36.49     56.64 o
  -7   7   6        4.28       18.31     28.69 o
  -6   7   6       47.74       62.33     30.38 o
  -5   7   6        5.83      -33.44     50.29 o
  -4   7   6       33.72       18.19     51.04 o
  -3   7   6        0.05       25.05     40.30 o
  -2   7   6        0.41       24.73     48.33 o
  -1   7   6      121.95        0.00     57.03 o
   0   7   6        0.83       10.51     44.22 o
   1   7   6      189.35      261.93     33.83 o
   2   7   6       37.21       58.13     30.93 o
   3   7   6       36.94       28.89     51.11 o
   4   7   6      137.30      164.67     33.28 o
   5   7   6        0.14      -49.86     49.86 o
   6   7   6       38.80       49.27     31.32 o
   7   7   6       42.56       74.52     29.59 o
   8   7   6        9.17      -30.93     30.93 o
   9   7   6       39.29       73.14     29.91 o
  10   7   6        0.16       -3.02     33.08 o
  11   7   6       66.79      -23.72     63.78 o
  -8   8   6        1.99       23.52     58.56 o
  -7   8   6        0.43      -16.78     34.46 o
  -6   8   6       10.51        4.47     57.94 o
  -5   8   6        0.44      -66.56     66.56 o
  -4   8   6        4.40       25.60     57.27 o
  -3   8   6       10.88      -29.48     59.97 o
  -2   8   6       22.95       16.66     31.95 o
  -1   8   6        0.02      -67.11     67.11 o
   0   8   6       24.15       33.16     31.55 o
   1   8   6        0.00       33.28     51.27 o
   2   8   6        0.35      -20.97     57.35 o
   3   8   6        4.67       21.25     58.68 o
   4   8   6       10.03       34.42     58.99 o
   5   8   6       80.28       44.45     71.11 o
   6   8   6       41.22       -9.09     37.75 o
   7   8   6       12.60       18.74     61.39 o
 -18   1   7        7.32      -35.79     43.35 o
 -17   1   7        0.12        8.35     41.24 o
 -16   1   7        0.92      -38.26     40.10 o
 -15   1   7        4.79      -37.24     37.24 o
 -14   1   7        4.22       19.87     33.48 o
 -13   1   7       26.18       -9.17     31.28 o
 -12   1   7       42.04       24.50     19.60 o
 -11   1   7      137.69      152.56     21.95 o
 -10   1   7       34.56       35.16     17.91 o
  -9   1   7      150.06      180.39     18.82 o
  -8   1   7       42.05       50.53     13.21 o
  -7   1   7      118.28      126.69     13.37 o
  -6   1   7        6.15        0.00     20.85 o
  -5   1   7       29.51      -21.83     21.83 o
  -4   1   7      304.09      342.56     14.86 o
  -3   1   7       59.97       63.50      9.92 o
  -2   1   7      382.27      377.37     15.01 o
  -1   1   7     2734.40     2734.30     65.66 o
   0   1   7     1828.65     1885.18     55.51 o
   1   1   7      252.77      252.13     13.76 o
   2   1   7     1457.83     1651.01     37.08 o
   3   1   7      362.60      403.94     16.35 o
   4   1   7      176.13      203.60     13.17 o
   5   1   7       78.77       81.93     11.96 o
   6   1   7       12.57       -1.72     22.85 o
   7   1   7      274.45      272.20     17.44 o
   8   1   7       85.31      106.03     17.29 o
   9   1   7       89.68       93.14     19.09 o
  10   1   7      260.90      249.26     24.30 o
  11   1   7       61.03       50.37     20.81 o
  12   1   7      229.65      247.26     25.40 o
  13   1   7        4.35      -18.93     30.93 o
  14   1   7        3.34        0.00     36.22 o
  15   1   7       28.27       23.87     24.85 o
  16   1   7        8.01       20.23     44.14 o
  17   1   7        0.04       -1.45     26.50 o
  18   1   7        0.14      -51.43     51.43 o
 -18   2   7        0.07        7.64     27.28 o
 -17   2   7       15.64      -48.21     48.21 o
 -16   2   7        7.56       -8.00     25.01 o
 -15   2   7        0.07      -19.56     24.38 o
 -14   2   7       30.82       77.03     23.09 o
 -13   2   7       68.08       86.12     22.50 o
 -12   2   7       83.22      101.64     23.56 o
 -11   2   7       35.01       42.22     21.09 o
 -10   2   7      121.78      117.64     21.68 o
  -9   2   7        3.04        2.23     29.67 o
  -8   2   7       79.08      105.91     17.91 o
  -7   2   7     1505.29     1381.08     45.24 o
  -6   2   7       24.95       12.43     24.66 o
  -5   2   7     1076.55     1066.12     30.07 o
  -4   2   7      487.95      495.47     18.62 o
  -3   2   7      321.54      284.90     15.60 o
  -2   2   7        7.71      -12.70     22.77 o
  -1   2   7      293.15      298.77     15.64 o
   0   2   7      244.83      252.28     14.90 o
   1   2   7     1853.25     1836.89     43.71 o
   2   2   7      614.94      619.46     20.19 o
   3   2   7      355.12      343.03     17.52 o
   4   2   7      536.62      617.61     20.74 o
   5   2   7       19.19       27.13     11.37 o
   6   2   7      999.30      945.31     32.38 o
   7   2   7        1.23        0.00     28.34 o
   8   2   7      682.93      587.86     30.34 o
   9   2   7        4.63      -29.24     35.32 o
  10   2   7      328.62      352.36     28.22 o
  11   2   7      242.80      227.74     25.28 o
  12   2   7      222.45      221.04     28.89 o
  13   2   7       35.16       47.16     22.50 o
  14   2   7       10.33       10.86     35.98 o
  15   2   7        0.25      -23.40     23.40 o
  16   2   7        1.89       -4.16     43.16 o
  17   2   7       12.58       63.15     27.32 o
 -17   3   7        1.00      -46.65     46.65 o
 -16   3   7       51.90       60.25     28.77 o
 -15   3   7        9.40       19.40     37.83 o
 -14   3   7       55.66       71.07     25.68 o
 -13   3   7       11.39       25.05     20.62 o
 -12   3   7      113.58      158.75     25.40 o
 -11   3   7        2.79       20.15     31.67 o
 -10   3   7       15.70      -20.46     20.46 o
  -9   3   7      134.07      114.07     23.68 o
  -8   3   7       53.08       47.00     18.89 o
  -7   3   7       65.50       58.37     17.60 o
  -6   3   7       89.06       94.90     17.80 o
  -5   3   7       61.79       65.19     14.31 o
  -4   3   7      265.24      246.95     18.27 o
  -3   3   7      158.49      192.27     15.91 o
  -2   3   7     1328.07     1294.42     42.45 o
  -1   3   7       14.70       -5.14     13.13 o
   0   3   7      824.99      906.00     29.56 o
   1   3   7      292.30      284.11     18.27 o
   2   3   7        1.99        6.19     12.66 o
   3   3   7      762.43      716.47     25.28 o
   4   3   7      238.09      175.10     18.11 o
   5   3   7        0.36      -31.52     31.52 o
   6   3   7       85.66       70.99     18.38 o
   7   3   7      215.86      220.61     22.23 o
   8   3   7        9.67       -0.82     19.68 o
   9   3   7       34.82       -7.96     32.73 o
  10   3   7      168.70      226.53     25.05 o
  11   3   7        0.74      -12.11     21.28 o
  12   3   7        0.39      -38.30     38.30 o
  13   3   7       33.88      -17.84     42.96 o
  14   3   7       11.84      -19.17     45.20 o
  15   3   7       16.50       28.61     46.10 o
  16   3   7        0.07       26.46     26.46 o
  17   3   7       37.62      -14.15     59.54 o
 -16   4   7       19.27       17.95     49.94 o
 -15   4   7        0.96        0.00     42.61 o
 -14   4   7      135.86        3.96     58.21 o
 -13   4   7       28.54       22.11     41.35 o
 -12   4   7        3.49        9.21     23.95 o
 -11   4   7       32.79       -3.18     44.10 o
 -10   4   7        8.01      -23.95     36.42 o
  -9   4   7       10.97       16.78     33.55 o
  -8   4   7       88.43      104.58     23.48 o
  -7   4   7       10.47       22.42     35.36 o
  -6   4   7      201.12      166.52     23.44 o
  -5   4   7       46.45       54.76     20.42 o
  -4   4   7      706.66      749.36     30.85 o
  -3   4   7       49.26       33.59     19.87 o
  -2   4   7      553.41      595.07     29.71 o
  -1   4   7     1271.92     1291.28     38.02 o
   0   4   7      348.17      340.17     25.48 o
   1   4   7      651.18      608.75     30.46 o
   2   4   7      763.77      802.79     32.73 o
   3   4   7       29.61       29.36     20.23 o
   4   4   7      555.78      538.59     31.32 o
   5   4   7      312.59      311.47     27.32 o
   6   4   7      103.71      128.18     23.01 o
   7   4   7        3.66       10.62     33.59 o
   8   4   7      176.19      213.04     26.50 o
   9   4   7       36.65       23.52     36.93 o
  10   4   7       20.32       32.34     23.01 o
  11   4   7        0.42        0.00     40.88 o
  12   4   7       45.61       42.33     25.28 o
  13   4   7       12.45       28.42     25.05 o
  14   4   7        0.19       20.54     44.80 o
  15   4   7       46.51       30.85     30.03 o
  16   4   7       10.62       14.11     59.31 o
 -15   5   7        5.01      -22.93     47.86 o
 -14   5   7        5.07       -8.66     45.90 o
 -13   5   7       36.25       43.63     27.79 o
 -12   5   7        0.59      -15.37     34.38 o
 -11   5   7        0.04        7.25     41.08 o
 -10   5   7        6.39       10.31     37.16 o
  -9   5   7        0.06      -35.36     39.47 o
  -8   5   7       15.17       -3.06     22.54 o
  -7   5   7       17.58       35.00     21.05 o
  -6   5   7       69.75       67.62     22.93 o
  -5   5   7       92.61       55.86     24.50 o
  -4   5   7       54.71       52.41     24.11 o
  -3   5   7        0.69      -42.26     42.26 o
  -2   5   7       40.59       39.36     23.36 o
  -1   5   7      479.48      478.07     32.42 o
   0   5   7      133.35      199.83     27.32 o
   1   5   7      313.37      338.24     31.05 o
   2   5   7      262.33      272.94     29.95 o
   3   5   7        0.25       35.98     24.03 o
   4   5   7       14.69       14.46     23.40 o
   5   5   7       23.35      -11.25     43.20 o
   6   5   7        1.53       13.56     20.74 o
   7   5   7       12.44       21.28     38.10 o
   8   5   7       40.65       68.13     22.38 o
   9   5   7       36.80       28.89     24.07 o
  10   5   7       11.98      -39.43     46.61 o
  11   5   7        5.77       22.74     48.25 o
  12   5   7        3.90       11.96     47.39 o
  13   5   7       14.79        4.23     46.57 o
  14   5   7        0.02      -54.92     54.92 o
 -13   6   7        5.90      -36.34     57.47 o
 -12   6   7        3.96      -28.73     28.73 o
 -11   6   7       13.51       28.85     48.61 o
 -10   6   7        0.04        7.80     40.96 o
  -9   6   7       35.68       81.10     26.46 o
  -8   6   7       47.79      -35.87     51.51 o
  -7   6   7       23.39       10.35     47.43 o
  -6   6   7        0.29        6.59     24.42 o
  -5   6   7       41.26       94.47     25.05 o
  -4   6   7        8.80       21.76     38.92 o
  -3   6   7       23.98       24.34     43.71 o
  -2   6   7       43.75       21.01     37.63 o
  -1   6   7      178.60      196.03     30.38 o
   0   6   7        9.79      -46.53     46.53 o
   1   6   7       41.14      -27.13     44.61 o
   2   6   7      106.79       58.99     28.07 o
   3   6   7       10.35      -24.85     44.84 o
   4   6   7       29.46       15.91     47.98 o
   5   6   7        6.11       19.68     37.67 o
   6   6   7       20.65       -3.41     42.22 o
   7   6   7       23.75        3.57     40.96 o
   8   6   7        1.45       23.48     25.87 o
   9   6   7        4.66      -42.61     47.59 o
  10   6   7        3.53       28.22     47.55 o
  11   6   7        1.29       -8.47     54.60 o
  12   6   7        1.17      -62.84     62.84 o
  13   6   7        0.21      -19.01     53.74 o
 -11   7   7        5.75       -9.33     55.51 o
 -10   7   7        0.10      -54.56     54.56 o
  -9   7   7        6.66        8.58     53.90 o
  -8   7   7        4.59      -49.47     49.47 o
  -7   7   7       12.70        4.00     30.57 o
  -6   7   7       28.24       45.51     29.16 o
  -5   7   7       12.53       -7.60     52.41 o
  -4   7   7       19.86       22.34     27.01 o
  -3   7   7        2.28       10.98     47.08 o
  -2   7   7       68.18       57.97     31.16 o
  -1   7   7       49.49       31.20     30.03 o
   0   7   7       79.93       73.18     29.71 o
   1   7   7       40.28        0.00     48.53 o
   2   7   7        8.13       -3.65     48.02 o
   3   7   7       43.06       22.23     51.39 o
   4   7   7       21.74       39.08     28.81 o
   5   7   7       20.27       15.48     29.01 o
   6   7   7       14.79       10.54     28.81 o
   7   7   7        0.67      -28.61     48.88 o
   8   7   7       15.09        0.00     54.88 o
   9   7   7        1.08       35.63     54.92 o
  10   7   7       22.18       -9.29     61.89 o
  -7   8   7       25.14      -62.91     62.91 o
  -6   8   7       12.64       40.84     63.38 o
  -5   8   7       52.60      -64.09     64.09 o
  -4   8   7        1.15       17.48     50.92 o
  -3   8   7        4.91      -12.90     57.15 o
  -2   8   7        3.84      -61.50     61.50 o
  -1   8   7        9.91      -29.63     56.64 o
   0   8   7       30.40      -25.40     58.64 o
   1   8   7       20.36       -2.82     34.10 o
   2   8   7       10.15      -58.88     58.88 o
   3   8   7       67.46       51.04     36.02 o
   4   8   7        9.45      -22.23     59.82 o
   5   8   7       21.37        9.09     61.23 o
   6   8   7        0.14      -66.87     66.87 o
   7   8   7        0.64      -28.65     62.99 o
 -18   0   8        3.49       13.52     46.25 o
 -17   0   8       12.72      -41.24     41.24 o
 -16   0   8        0.84      -22.54     22.54 o
 -15   0   8       13.60      -25.09     41.94 o
 -14   0   8        1.94       28.03     19.44 o
 -13   0   8       72.42       48.65     20.27 o
 -12   0   8       49.68       61.03     22.54 o
 -11   0   8      288.48      308.18     25.56 o
 -10   0   8      623.48      590.14     29.32 o
  -9   0   8       34.21       15.09     30.89 o
  -8   0   8     1023.94      975.81     27.95 o
  -7   0   8     1491.40     1402.92     42.61 o
  -6   0   8      102.03       75.14     13.76 o
  -5   0   8      307.94      286.93     15.37 o
  -4   0   8       53.23       35.08     11.09 o
  -3   0   8      126.92      120.14     12.15 o
  -2   0   8      244.82      246.76     12.97 o
  -1   0   8      734.12      761.43     22.42 o
   0   0   8     1472.96     1468.18     35.71 o
   1   0   8     1990.64     1977.22     59.07 o
   2   0   8      592.44      562.38     18.31 o
   3   0   8      327.81      323.82     15.25 o
   4   0   8      995.89     1020.65     28.30 o
   5   0   8      717.24      696.44     21.28 o
   6   0   8       94.27       99.68     12.97 o
   7   0   8     2299.80     2463.04     57.54 o
   8   0   8      180.64      171.89     19.99 o
   9   0   8     1262.88     1294.93     39.32 o
  10   0   8       69.91       48.49     20.38 o
  11   0   8      182.73      211.71     23.68 o
  12   0   8       12.08       23.87     18.38 o
  13   0   8        1.74       13.99     19.25 o
  14   0   8        1.26        3.57     36.14 o
  15   0   8        0.03      -40.88     40.88 o
  16   0   8       17.03       24.73     39.08 o
  17   0   8        3.61       22.30     48.65 o
 -18   1   8        0.46        3.02     26.66 o
 -17   1   8        5.49      -49.04     49.04 o
 -16   1   8        0.04        0.00     39.86 o
 -15   1   8        8.86      -24.26     24.26 o
 -14   1   8       55.56       67.03     20.42 o
 -13   1   8       26.14      -18.89     37.00 o
 -12   1   8      137.63      176.82     22.58 o
 -11   1   8       11.05      -23.40     37.40 o
 -10   1   8       92.12      109.36     20.23 o
  -9   1   8       95.66       83.81     19.13 o
  -8   1   8      490.80      444.28     25.24 o
  -7   1   8      805.81      868.37     25.64 o
  -6   1   8     1112.57     1102.34     30.10 o
  -5   1   8     1195.45     1054.01     35.87 o
  -4   1   8        0.17       -4.16     10.03 o
  -3   1   8      368.49      345.42     15.17 o
  -2   1   8       96.68       80.51     11.88 o
  -1   1   8      300.53      324.49     15.21 o
   0   1   8     2045.89     2094.97     44.45 o
   1   1   8      291.81      278.66     15.09 o
   2   1   8     2261.40     2286.26     66.13 o
   3   1   8      833.09      850.49     26.15 o
   4   1   8     2323.36     2148.04     50.06 o
   5   1   8     2080.59     1971.02     48.57 o
   6   1   8      395.84      391.40     19.17 o
   7   1   8      944.88      936.69     32.10 o
   8   1   8        0.92       -2.23     27.16 o
   9   1   8      222.02      232.88     25.05 o
  10   1   8      243.69      257.30     25.95 o
  11   1   8      397.86      382.46     31.28 o
  12   1   8      108.25      129.16     23.24 o
  13   1   8      174.52      149.62     27.79 o
  14   1   8        2.68      -45.86     45.86 o
  15   1   8        6.78        7.76     42.96 o
  16   1   8       26.39       41.63     25.44 o
  17   1   8        6.08      -40.53     44.80 o
 -18   2   8        0.05       -7.80     28.11 o
 -17   2   8        7.61        0.00     46.57 o
 -16   2   8        2.86      -24.11     24.11 o
 -15   2   8       29.24      -11.25     42.65 o
 -14   2   8        1.19       41.82     19.09 o
 -13   2   8       11.69       14.23     19.56 o
 -12   2   8        3.22       14.86     35.51 o
 -11   2   8        1.55        2.74     34.26 o
 -10   2   8        1.72      -12.66     31.12 o
  -9   2   8        4.97       21.91     16.78 o
  -8   2   8        5.10      -29.56     29.56 o
  -7   2   8        0.06      -29.32     29.32 o
  -6   2   8        3.89       -2.86     12.19 o
  -5   2   8      530.30      471.05     20.74 o
  -4   2   8      318.45      325.43     17.44 o
  -3   2   8        2.72      -20.85     22.85 o
  -2   2   8      551.65      587.82     20.30 o
  -1   2   8      875.14      912.47     28.07 o
   0   2   8        1.60        3.06     21.83 o
   1   2   8      501.51      487.20     19.56 o
   2   2   8      122.15      155.46     13.76 o
   3   2   8      102.65      122.53     13.37 o
   4   2   8        4.80        0.00     22.89 o
   5   2   8     1126.40     1185.68     34.81 o
   6   2   8        0.49      -27.79     27.79 o
   7   2   8       65.32       74.87     17.80 o
   8   2   8       50.44       56.17     19.25 o
   9   2   8       20.08      -34.34     34.34 o
  10   2   8        9.27      -13.68     32.97 o
  11   2   8       15.25        1.96     20.74 o
  12   2   8        3.70       22.11     36.45 o
  13   2   8       16.22      -38.14     38.14 o
  14   2   8       31.39       29.87     45.12 o
  15   2   8       17.28       19.95     42.45 o
  16   2   8        8.53       -4.27     50.21 o
  17   2   8       25.54        1.53     30.26 o
 -17   3   8       27.81       96.08     29.05 o
 -16   3   8        0.28      -44.18     44.18 o
 -15   3   8       18.22       20.03     41.43 o
 -14   3   8       24.21      -14.82     22.23 o
 -13   3   8        4.26      -24.22     24.22 o
 -12   3   8        0.04      -17.44     20.38 o
 -11   3   8      108.31       73.42     23.60 o
 -10   3   8      464.84      453.68     30.69 o
  -9   3   8       25.10       46.45     20.42 o
  -8   3   8       48.33       19.32     37.12 o
  -7   3   8      390.71      344.20     26.97 o
  -6   3   8        6.89       10.70     29.12 o
  -5   3   8      238.01      265.49     21.99 o
  -4   3   8       35.49       52.13     14.15 o
  -3   3   8      113.73      151.31     15.72 o
  -2   3   8      864.68      886.48     26.73 o
  -1   3   8       87.15       99.88     14.82 o
   0   3   8     1252.21     1363.99     36.38 o
   1   3   8      392.16      407.63     21.40 o
   2   3   8        3.02       13.37     25.64 o
   3   3   8      436.93      426.17     22.23 o
   4   3   8        7.36        0.00     28.18 o
   5   3   8      173.12      182.23     21.76 o
   6   3   8        2.85       -9.96     17.17 o
   7   3   8        6.86       17.13     33.44 o
   8   3   8       12.20       -7.84     33.55 o
   9   3   8       10.02      -20.38     20.38 o
  10   3   8       26.13       23.48     20.50 o
  11   3   8       69.57       70.32     22.42 o
  12   3   8        0.28       10.31     20.34 o
  13   3   8        8.98      -14.74     39.71 o
  14   3   8       10.09      -23.56     26.22 o
  15   3   8        0.03       21.01     44.73 o
  16   3   8        0.16      -45.27     48.76 o
 -16   4   8        0.97      -22.85     53.90 o
 -15   4   8        5.66      -17.21     48.72 o
 -14   4   8        6.33      -10.78     26.11 o
 -13   4   8       34.70        8.82     25.83 o
 -12   4   8        0.52       -2.35     24.15 o
 -11   4   8        9.28       37.20     20.70 o
 -10   4   8       61.14       39.12     22.62 o
  -9   4   8       23.88        2.90     34.34 o
  -8   4   8      117.21      136.80     24.07 o
  -7   4   8        0.09      -28.54     37.16 o
  -6   4   8       40.29       24.73     40.92 o
  -5   4   8       23.87       17.52     20.27 o
  -4   4   8       53.33        4.63     36.73 o
  -3   4   8       41.38       31.36     21.01 o
  -2   4   8       26.54       15.37     34.49 o
  -1   4   8      119.81      128.18     22.46 o
   0   4   8      236.19      205.52     23.95 o
   1   4   8        0.41        2.20     33.59 o
   2   4   8     1493.34     1531.06     52.64 o
   3   4   8      523.49      551.33     30.85 o
   4   4   8        0.23      -35.87     35.87 o
   5   4   8       23.90      -38.34     38.34 o
   6   4   8        1.54      -15.80     36.49 o
   7   4   8       16.22       40.69     20.54 o
   8   4   8       34.76      -40.81     40.81 o
   9   4   8      170.20      230.06     26.22 o
  10   4   8       14.13       -8.66     21.64 o
  11   4   8       12.45      -28.14     41.00 o
  12   4   8       15.53       12.47     24.77 o
  13   4   8        6.10        0.00     44.49 o
  14   4   8        8.75        0.00     27.79 o
  15   4   8       25.41      -54.33     54.33 o
 -15   5   8       15.98       13.99     50.53 o
 -14   5   8        3.04      -47.08     47.08 o
 -13   5   8       49.14       80.83     27.87 o
 -12   5   8        4.15      -23.72     44.37 o
 -11   5   8       35.94       45.94     24.54 o
 -10   5   8        3.04      -14.11     40.88 o
  -9   5   8        0.21        6.62     39.98 o
  -8   5   8       19.95       15.76     38.49 o
  -7   5   8       27.03      -24.15     40.92 o
  -6   5   8       17.58        8.70     37.24 o
  -5   5   8       69.99       93.57     23.21 o
  -4   5   8       56.26       66.32     21.95 o
  -3   5   8      249.79      278.82     28.89 o
  -2   5   8       59.42       31.48     25.17 o
  -1   5   8       78.86       50.29     28.30 o
   0   5   8       40.31       -5.21     47.94 o
   1   5   8      297.67      284.50     30.26 o
   2   5   8       23.31      -16.15     42.18 o
   3   5   8        0.06       21.99     38.30 o
   4   5   8      331.94      410.14     28.97 o
   5   5   8        3.33       -5.80     36.02 o
   6   5   8        4.21      -43.24     43.24 o
   7   5   8       86.54       22.07     49.59 o
   8   5   8        3.97        6.62     34.69 o
   9   5   8        0.03      -10.54     42.53 o
  10   5   8        0.47      -38.96     38.96 o
  11   5   8        0.01      -27.36     42.61 o
  12   5   8        4.78      -16.42     45.35 o
  13   5   8        6.11       13.21     49.94 o
  14   5   8       27.13      -37.28     63.19 o
 -13   6   8        0.93        0.00     54.41 o
 -12   6   8        0.08      -53.23     53.23 o
 -11   6   8        0.52      -12.66     46.76 o
 -10   6   8       50.49       59.97     30.69 o
  -9   6   8        9.73      -53.19     53.19 o
  -8   6   8      164.97      246.87     31.48 o
  -7   6   8       25.57       24.85     43.63 o
  -6   6   8      185.36      161.30     31.63 o
  -5   6   8       11.25       26.26     23.68 o
  -4   6   8       28.61       -3.21     45.71 o
  -3   6   8       11.34       15.72     23.21 o
  -2   6   8       95.94       78.71     26.58 o
  -1   6   8      185.72      215.40     29.75 o
   0   6   8      134.70      152.17     27.95 o
   1   6   8      327.78      295.68     31.59 o
   2   6   8      149.35      218.10     28.81 o
   3   6   8      156.72      142.64     30.42 o
   4   6   8      202.76      240.44     30.73 o
   5   6   8       15.72      -45.20     45.20 o
   6   6   8       46.07       64.76     26.46 o
   7   6   8       19.36       -7.33     46.37 o
   8   6   8        0.40      -15.25     47.98 o
   9   6   8      100.04      167.61     29.48 o
  10   6   8        1.73      -24.89     50.76 o
  11   6   8       13.95      -26.42     60.99 o
  12   6   8       11.40        0.00     50.64 o
 -11   7   8        0.04        7.92     31.95 o
 -10   7   8       43.83       98.86     31.12 o
  -9   7   8        7.81      -21.95     49.51 o
  -8   7   8       38.39       87.41     30.97 o
  -7   7   8        1.62       12.31     47.63 o
  -6   7   8       23.47       -2.67     29.40 o
  -5   7   8       15.01       15.60     46.49 o
  -4   7   8       16.19       11.49     46.37 o
  -3   7   8       18.72      -22.58     47.94 o
  -2   7   8        3.23       29.79     28.22 o
  -1   7   8       88.22       77.81     30.03 o
   0   7   8        2.79       -3.68     48.72 o
   1   7   8        6.64        3.72     48.37 o
   2   7   8       33.97       40.10     29.48 o
   3   7   8        0.37      -12.70     27.20 o
   4   7   8        6.96       10.39     30.34 o
   5   7   8       42.53      -27.67     50.21 o
   6   7   8        3.34      -12.19     49.31 o
   7   7   8       42.53       58.76     31.05 o
   8   7   8        0.01      -35.16     54.56 o
   9   7   8       31.50        3.06     35.63 o
  10   7   8       11.34      -23.75     61.74 o
  -7   8   8        0.11      -47.47     61.89 o
  -6   8   8       21.29       61.78     33.99 o
  -5   8   8        1.73       -9.09     36.14 o
  -4   8   8        9.73       26.77     54.68 o
  -3   8   8        3.71       30.85     32.69 o
  -2   8   8        4.64      -30.57     55.43 o
  -1   8   8        0.53      -26.03     56.21 o
   0   8   8        0.05      -25.99     56.17 o
   1   8   8        2.28       -4.39     55.66 o
   2   8   8        8.92        8.86     60.64 o
   3   8   8       37.32        4.47     61.27 o
   4   8   8       60.92       63.74     37.71 o
   5   8   8       10.76       89.80     34.89 o
   6   8   8       17.39       -4.74     61.46 o
 -18   1   9        0.00      -23.24     47.20 o
 -17   1   9        4.51        0.00     46.45 o
 -16   1   9        0.93      -32.38     43.98 o
 -15   1   9       21.98        7.45     23.36 o
 -14   1   9       12.62      -24.22     39.59 o
 -13   1   9        2.28       -5.45     19.60 o
 -12   1   9       23.47      -32.42     33.20 o
 -11   1   9       73.14      111.17     20.46 o
 -10   1   9      156.71      150.64     20.81 o
  -9   1   9       56.14       51.15     17.99 o
  -8   1   9      522.01      582.06     27.87 o
  -7   1   9      279.72      254.75     18.54 o
  -6   1   9      352.91      358.35     18.11 o
  -5   1   9       15.17      -23.09     23.09 o
  -4   1   9      228.09      221.04     14.78 o
  -3   1   9      404.86      367.37     16.66 o
  -2   1   9        2.79       -1.53     18.50 o
  -1   1   9      187.97      218.53     14.31 o
   0   1   9      544.58      640.51     20.30 o
   1   1   9     2690.17     2806.39     74.91 o
   2   1   9      492.42      445.02     18.07 o
   3   1   9      130.70      133.31     12.97 o
   4   1   9        7.30      -11.92     11.92 o
   5   1   9      153.03      149.07     14.93 o
   6   1   9      213.26      211.01     17.64 o
   7   1   9      274.94      263.49     22.26 o
   8   1   9      813.61      749.95     32.42 o
   9   1   9       60.01        0.00     33.12 o
  10   1   9      178.56      183.25     24.30 o
  11   1   9       53.40       61.46     21.17 o
  12   1   9        4.87      -15.80     32.97 o
  13   1   9       25.26        6.94     43.59 o
  14   1   9        0.31       23.68     21.40 o
  15   1   9        5.28        9.33     23.99 o
  16   1   9        0.99       25.75     42.06 o
  17   1   9        4.18       18.54     26.50 o
 -17   2   9       11.99       -8.94     45.94 o
 -16   2   9       11.89      -20.89     50.29 o
 -15   2   9        4.06       15.44     38.57 o
 -14   2   9       14.61       17.95     37.16 o
 -13   2   9       83.02      106.31     23.79 o
 -12   2   9       58.15       66.72     22.03 o
 -11   2   9       33.01      -35.08     35.08 o
 -10   2   9      315.67      257.69     26.54 o
  -9   2   9       41.75       56.72     19.05 o
  -8   2   9       40.64       27.60     18.89 o
  -7   2   9      346.78      331.35     23.52 o
  -6   2   9       46.71       65.58     16.97 o
  -5   2   9      124.37       72.28     15.64 o
  -4   2   9        1.75       -1.80     24.38 o
  -3   2   9      455.46      443.92     19.21 o
  -2   2   9       31.74        5.53     11.72 o
  -1   2   9     1139.12     1120.77     39.39 o
   0   2   9       14.73       25.17     11.41 o
   1   2   9      568.64      596.25     21.21 o
   2   2   9        6.82        1.76     22.74 o
   3   2   9      295.56      308.77     16.93 o
   4   2   9      100.67       87.80     14.82 o
   5   2   9       83.86       79.85     17.95 o
   6   2   9      526.47      538.71     29.24 o
   7   2   9        0.56        9.37     26.73 o
   8   2   9      502.52      523.38     29.75 o
   9   2   9        2.07      -36.18     36.18 o
  10   2   9      368.69      365.25     28.58 o
  11   2   9        6.65       15.29     35.83 o
  12   2   9      243.19      211.67     28.18 o
  13   2   9        2.88      -28.81     39.12 o
  14   2   9       26.24       49.00     26.11 o
  15   2   9       58.74       92.08     28.22 o
  16   2   9       12.56        8.90     51.47 o
 -17   3   9        2.73       -9.33     49.43 o
 -16   3   9       15.73      -21.87     49.31 o
 -15   3   9        2.71      -49.82     49.82 o
 -14   3   9       46.36       82.47     25.40 o
 -13   3   9       12.46       16.70     23.60 o
 -12   3   9       17.93      -16.50     38.89 o
 -11   3   9       49.04       12.35     22.54 o
 -10   3   9        0.09      -36.22     36.22 o
  -9   3   9       14.71       30.54     21.40 o
  -8   3   9        7.27       17.72     34.65 o
  -7   3   9        3.64        9.56     31.36 o
  -6   3   9      196.64      198.58     22.34 o
  -5   3   9      147.70      184.47     20.70 o
  -4   3   9      516.81      512.91     27.24 o
  -3   3   9       13.74      -14.39     26.54 o
  -2   3   9     1003.55     1031.86     30.54 o
  -1   3   9      780.23      736.93     26.30 o
   0   3   9      286.03      270.39     20.66 o
   1   3   9     1506.17     1435.77     40.37 o
   2   3   9        1.38      -30.93     30.93 o
   3   3   9      508.94      491.75     27.20 o
   4   3   9       11.13       14.66     17.99 o
   5   3   9       27.14       32.34     18.31 o
   6   3   9       60.40       92.63     19.99 o
   7   3   9       28.71       31.87     21.01 o
   8   3   9       13.88       -9.17     20.34 o
   9   3   9       48.25      -14.39     35.32 o
  10   3   9      111.36      132.96     23.87 o
  11   3   9       10.81       22.97     22.66 o
  12   3   9        3.22       -7.13     39.75 o
  13   3   9      145.50      179.45     29.99 o
  14   3   9        3.23      -28.38     46.41 o
  15   3   9       21.25       29.05     27.44 o
  16   3   9       15.19       27.95     52.29 o
 -16   4   9       25.65        0.00     54.88 o
 -15   4   9        6.78       17.56     46.45 o
 -14   4   9       45.03       52.49     29.36 o
 -13   4   9        2.07      -31.05     47.20 o
 -12   4   9       12.60        9.72     25.36 o
 -11   4   9       43.57       35.51     25.60 o
 -10   4   9       30.30       19.21     37.59 o
  -9   4   9      122.92      146.21     23.21 o
  -8   4   9        0.23       -8.58     21.13 o
  -7   4   9       63.54       83.14     22.07 o
  -6   4   9      205.92      239.27     26.54 o
  -5   4   9        4.72       10.90     20.66 o
  -4   4   9      219.10      212.30     25.01 o
  -3   4   9      361.08      330.68     27.60 o
  -2   4   9      473.27      496.10     29.87 o
  -1   4   9      558.98      579.83     31.52 o
   0   4   9      622.69      632.74     32.77 o
   1   4   9      271.01      292.11     26.89 o
   2   4   9      114.82      155.66     23.99 o
   3   4   9      101.24       90.12     23.24 o
   4   4   9       58.32       27.09     24.22 o
   5   4   9       73.54        7.92     41.71 o
   6   4   9        2.15       -2.78     33.75 o
   7   4   9       24.50       65.30     20.42 o
   8   4   9       62.67       24.30     41.00 o
   9   4   9        2.97      -31.83     36.85 o
  10   4   9        0.04      -21.76     23.75 o
  11   4   9      116.36      131.28     28.69 o
  12   4   9       15.94        3.88     44.69 o
  13   4   9       82.81      133.71     29.75 o
  14   4   9       46.68      -13.21     54.49 o
  15   4   9       34.91       -4.66     63.34 o
 -14   5   9        5.00      -13.52     54.68 o
 -13   5   9        0.03       29.99     49.39 o
 -12   5   9        0.17      -24.34     44.45 o
 -11   5   9       46.95       17.87     25.28 o
 -10   5   9        0.94      -43.35     43.35 o
  -9   5   9       16.00      -10.39     41.20 o
  -8   5   9        0.00      -26.11     37.24 o
  -7   5   9       78.80       54.25     26.15 o
  -6   5   9       51.12        3.02     42.49 o
  -5   5   9        0.13       10.70     22.07 o
  -4   5   9        9.78        9.45     21.17 o
  -3   5   9       45.26       -8.35     44.49 o
  -2   5   9       36.34       24.70     41.71 o
  -1   5   9      139.24      157.11     27.40 o
   0   5   9      415.13      408.61     31.59 o
   1   5   9      156.22      163.69     26.58 o
   2   5   9        3.69       14.07     37.04 o
   3   5   9       23.61      -19.95     43.55 o
   4   5   9        0.00       51.78     21.13 o
   5   5   9       87.68       87.84     23.91 o
   6   5   9        0.28      -21.68     21.68 o
   7   5   9        3.99      -19.68     35.95 o
   8   5   9        7.34       48.49     22.97 o
   9   5   9        4.06      -29.09     41.47 o
  10   5   9       13.04      -48.25     48.25 o
  11   5   9       40.72        0.00     47.08 o
  12   5   9        0.14      -53.39     53.39 o
  13   5   9       14.61        9.05     51.23 o
 -13   6   9       10.09      -33.63     33.63 o
 -12   6   9        8.43       31.55     50.80 o
 -11   6   9       26.72       -4.31     54.84 o
 -10   6   9       39.19        8.19     49.59 o
  -9   6   9        4.95       23.60     42.02 o
  -8   6   9       14.16        7.60     43.94 o
  -7   6   9        3.77      -46.45     46.45 o
  -6   6   9       15.81      -14.19     47.04 o
  -5   6   9       98.84       74.71     27.28 o
  -4   6   9        0.03      -44.57     44.57 o
  -3   6   9       65.72       65.27     25.71 o
  -2   6   9       68.08       72.01     26.50 o
  -1   6   9       49.35      -41.94     45.27 o
   0   6   9       26.81       29.05     47.08 o
   1   6   9       38.26       16.23     47.59 o
   2   6   9       33.48       31.75     25.13 o
   3   6   9        0.90       61.23     23.32 o
   4   6   9       27.42       27.56     25.48 o
   5   6   9       38.45       22.42     28.22 o
   6   6   9        0.32      -27.24     27.24 o
   7   6   9       18.07      -53.19     53.19 o
   8   6   9        0.20       45.67     27.83 o
   9   6   9        5.28       16.35     47.63 o
  10   6   9        4.12       54.09     26.66 o
  11   6   9        2.86       21.13     28.97 o
  12   6   9        0.00       38.02     29.56 o
 -10   7   9        1.08       -4.66     53.43 o
  -9   7   9        0.78       -9.02     53.62 o
  -8   7   9        1.77      -21.76     55.54 o
  -7   7   9        4.74      -31.08     31.08 o
  -6   7   9       16.31        8.19     52.45 o
  -5   7   9        2.00      -39.98     50.29 o
  -4   7   9       21.66        0.00     48.06 o
  -3   7   9        3.30      -52.76     52.76 o
  -2   7   9       17.46       15.37     29.09 o
  -1   7   9        0.31      -22.93     50.41 o
   0   7   9        4.85      -34.42     54.17 o
   1   7   9        0.71      -29.40     29.40 o
   2   7   9       26.30        5.17     27.36 o
   3   7   9        1.70      -53.04     53.04 o
   4   7   9        5.97        0.00     51.62 o
   5   7   9        0.11      -53.00     56.37 o
   6   7   9        1.58       -8.39     50.96 o
   7   7   9        1.72       34.57     53.27 o
   8   7   9        8.97      -65.34     65.34 o
   9   7   9        6.83      -60.76     60.76 o
  -6   8   9       10.71      -18.97     60.72 o
  -5   8   9        3.89        7.76     36.96 o
  -4   8   9        4.36       22.89     62.25 o
  -3   8   9       12.28      -59.11     59.11 o
  -2   8   9        9.62        0.00     57.03 o
  -1   8   9       32.07      -40.37     64.56 o
   0   8   9        1.83      -13.45     57.62 o
   1   8   9       31.25        1.49     36.45 o
   2   8   9        0.01       -9.09     59.58 o
   3   8   9        1.18        0.00     61.70 o
   4   8   9        5.94      -14.03     66.25 o
   5   8   9        9.42       41.32     35.95 o
 -18   0  10        0.14      -14.15     48.37 o
 -17   0  10        0.97      -13.21     48.84 o
 -16   0  10        3.25       28.85     23.68 o
 -15   0  10       16.69      -39.86     39.86 o
 -14   0  10        3.21       10.66     37.43 o
 -13   0  10        3.53      -34.34     34.34 o
 -12   0  10       17.77       10.07     19.99 o
 -11   0  10        1.01      -29.12     29.12 o
 -10   0  10       60.98       76.08     22.07 o
  -9   0  10      464.56      420.41     28.18 o
  -8   0  10     1020.59     1044.21     36.57 o
  -7   0  10     1122.76     1164.12     36.14 o
  -6   0  10     1111.72     1015.48     33.55 o
  -5   0  10       25.57       29.59     11.80 o
  -4   0  10       76.54       64.68     12.90 o
  -3   0  10      476.03      443.41     18.46 o
  -2   0  10        8.38       -4.98     22.50 o
  -1   0  10       31.76       30.73     11.05 o
   0   0  10     3168.03     3254.94     83.38 o
   1   0  10     1084.55     1126.49     30.57 o
   2   0  10      232.62      244.52     15.56 o
   3   0  10      242.40      233.43     15.88 o
   4   0  10      850.29      853.43     25.24 o
   5   0  10     1514.44     1655.51     48.18 o
   6   0  10      189.93      219.08     20.66 o
   7   0  10     3920.19     3804.46    111.36 o
   8   0  10        1.66        0.00     33.20 o
   9   0  10      646.33      621.10     32.06 o
  10   0  10       97.72      104.07     22.15 o
  11   0  10       31.63      -39.00     39.00 o
  12   0  10        0.01      -11.96     19.21 o
  13   0  10       18.48       -4.74     21.28 o
  14   0  10        5.70        7.68     40.26 o
  15   0  10       20.83       10.94     25.09 o
  16   0  10        3.98        4.43     25.13 o
  17   0  10        0.69      -42.61     52.53 o
 -17   1  10       13.17       26.69     47.47 o
 -16   1  10        0.66      -16.66     38.61 o
 -15   1  10        8.54       -3.84     39.75 o
 -14   1  10       13.88        3.57     21.95 o
 -13   1  10       61.05       81.14     21.21 o
 -12   1  10        3.25        1.02     18.42 o
 -11   1  10        0.22       -5.72     34.02 o
 -10   1  10       65.82      118.77     21.91 o
  -9   1  10      136.81      135.20     22.66 o
  -8   1  10      578.79      553.48     29.75 o
  -7   1  10        1.10       -4.27     15.88 o
  -6   1  10       91.15       96.43     17.56 o
  -5   1  10      143.84      132.33     14.54 o
  -4   1  10       16.97        9.09     23.52 o
  -3   1  10      105.48      118.97     13.21 o
  -2   1  10      162.19      166.75     14.58 o
  -1   1  10      644.43      681.43     21.91 o
   0   1  10       87.98       72.09     12.66 o
   1   1  10        4.59      -11.41     11.41 o
   2   1  10      335.61      274.90     17.17 o
   3   1  10      246.80      246.48     16.62 o
   4   1  10      162.90      128.81     16.11 o
   5   1  10       72.34       57.43     17.09 o
   6   1  10        1.85        4.39     16.97 o
   7   1  10      201.30      225.16     21.72 o
   8   1  10      175.69      217.79     21.83 o
   9   1  10      282.92      250.13     24.73 o
  10   1  10        3.79      -33.95     33.95 o
  11   1  10      165.81      175.14     24.66 o
  12   1  10       44.42       23.13     38.96 o
  13   1  10        0.08      -18.07     35.59 o
  14   1  10        7.47       16.82     22.23 o
  15   1  10       17.75       -4.16     42.80 o
  16   1  10       12.62        8.94     26.03 o
 -17   2  10       12.49       27.44     28.93 o
 -16   2  10        0.52      -24.50     24.50 o
 -15   2  10        1.95       16.03     44.65 o
 -14   2  10        0.43      -33.36     36.89 o
 -13   2  10       15.63       23.17     22.07 o
 -12   2  10       22.44       15.99     39.08 o
 -11   2  10        3.94      -29.87     33.01 o
 -10   2  10        3.64      -11.09     36.18 o
  -9   2  10        1.78      -37.71     37.71 o
  -8   2  10        6.54      -12.19     32.77 o
  -7   2  10       98.87      109.17     19.13 o
  -6   2  10       13.39       -3.65     16.27 o
  -5   2  10      189.79      160.28     20.23 o
  -4   2  10        9.48        3.45     12.86 o
  -3   2  10      470.17      456.15     21.13 o
  -2   2  10      144.38      156.09     15.48 o
  -1   2  10      591.50      544.98     21.87 o
   0   2  10        0.17       11.05     23.87 o
   1   2  10        0.34      -25.32     25.32 o
   2   2  10       58.17       39.67     12.62 o
   3   2  10      222.69      263.92     17.87 o
   4   2  10      106.53      131.04     19.52 o
   5   2  10       19.37       13.33     31.24 o
   6   2  10        0.04      -34.06     34.06 o
   7   2  10       14.41      -22.50     32.10 o
   8   2  10       25.53      -18.66     38.49 o
   9   2  10       33.85       27.52     19.83 o
  10   2  10        2.79       -8.98     20.66 o
  11   2  10        1.78       -6.39     34.81 o
  12   2  10       86.69      102.54     25.95 o
  13   2  10        0.25        0.00     39.98 o
  14   2  10       97.75      159.46     27.24 o
  15   2  10        0.01       12.82     23.24 o
  16   2  10       38.67       26.03     31.75 o
 -16   3  10       25.05       26.93     47.90 o
 -15   3  10        2.60       12.66     47.98 o
 -14   3  10       24.28      -15.84     45.82 o
 -13   3  10        0.06      -11.09     38.92 o
 -12   3  10        0.07       -3.45     34.81 o
 -11   3  10      104.18      122.97     22.26 o
 -10   3  10        1.99       15.09     32.89 o
  -9   3  10      444.28      453.29     30.57 o
  -8   3  10        0.01      -20.89     20.89 o
  -7   3  10       25.41       -7.57     34.69 o
  -6   3  10       26.71       18.58     19.87 o
  -5   3  10        1.08       -4.63     30.97 o
  -4   3  10       49.60       28.34     19.52 o
  -3   3  10       69.38       89.10     17.17 o
  -2   3  10        2.17      -29.83     32.03 o
  -1   3  10     1088.05     1044.56     37.79 o
   0   3  10       64.99      102.78     19.48 o
   1   3  10     1216.89     1240.40     38.65 o
   2   3  10       66.84       69.03     19.09 o
   3   3  10        0.02        6.82     30.69 o
   4   3  10        1.06      -16.50     32.57 o
   5   3  10        4.05       36.10     18.46 o
   6   3  10       11.65       31.05     19.13 o
   7   3  10        7.03      -33.01     33.01 o
   8   3  10        7.69        1.92     20.07 o
   9   3  10        8.69       19.13     20.50 o
  10   3  10       16.49       32.10     19.95 o
  11   3  10       27.72      -31.36     42.26 o
  12   3  10       76.12       82.94     27.16 o
  13   3  10        4.59       -6.55     25.95 o
  14   3  10        0.47        8.39     45.24 o
  15   3  10        0.63      -18.03     49.74 o
 -15   4  10        0.66      -13.52     48.72 o
 -14   4  10        9.93      -26.89     26.89 o
 -13   4  10        0.00      -16.07     46.49 o
 -12   4  10        0.35       25.13     24.50 o
 -11   4  10       15.35       20.19     23.75 o
 -10   4  10       61.39       67.54     24.26 o
  -9   4  10        5.51      -25.20     39.83 o
  -8   4  10       32.54       17.95     37.40 o
  -7   4  10       66.96       83.85     21.09 o
  -6   4  10       27.62        7.25     22.62 o
  -5   4  10        2.66        5.29     21.09 o
  -4   4  10       56.65        5.14     37.40 o
  -3   4  10       15.72        2.51     33.16 o
  -2   4  10      271.07      299.40     26.46 o
  -1   4  10       44.39       14.70     39.32 o
   0   4  10     1098.59     1092.78     39.59 o
   1   4  10      171.07      206.66     25.95 o
   2   4  10       62.96       55.94     23.21 o
   3   4  10       42.06       26.07     40.18 o
   4   4  10      411.14      392.42     31.05 o
   5   4  10      213.33      198.11     27.01 o
   6   4  10        5.51      -32.38     32.38 o
   7   4  10      106.34       71.58     24.30 o
   8   4  10        1.33        0.00     35.71 o
   9   4  10       28.01       41.00     23.05 o
  10   4  10       10.54        3.57     38.38 o
  11   4  10       12.79      -11.37     45.00 o
  12   4  10        5.83       15.95     46.53 o
  13   4  10        2.73      -18.34     28.50 o
  14   4  10        0.32      -55.54     55.54 o
 -14   5  10        1.39       13.88     46.02 o
 -13   5  10        1.60       21.91     45.35 o
 -12   5  10        0.11       -4.19     46.69 o
 -11   5  10       24.84       51.23     25.64 o
 -10   5  10        0.49      -41.35     44.33 o
  -9   5  10       49.15       29.95     25.09 o
  -8   5  10        0.39      -17.21     38.77 o
  -7   5  10       84.93       93.33     24.26 o
  -6   5  10      100.33       75.38     25.24 o
  -5   5  10      309.29      297.40     31.44 o
  -4   5  10       87.34       82.12     23.36 o
  -3   5  10        0.26       -2.90     36.22 o
  -2   5  10       49.58       52.64     22.97 o
  -1   5  10        3.75      -40.18     42.57 o
   0   5  10        8.00        0.00     38.53 o
   1   5  10        8.54      -20.23     39.98 o
   2   5  10      198.82      222.84     27.60 o
   3   5  10      135.21      129.63     26.73 o
   4   5  10      149.54      155.62     25.99 o
   5   5  10      108.11      119.36     27.36 o
   6   5  10       18.79      -24.50     24.50 o
   7   5  10       53.43       74.75     26.85 o
   8   5  10       13.85      -21.64     24.46 o
   9   5  10        0.40       18.89     37.98 o
  10   5  10       99.91      116.97     28.77 o
  11   5  10        2.97       20.74     45.27 o
  12   5  10       95.50       48.68     34.38 o
  13   5  10       25.11       -9.33     55.66 o
 -12   6  10       26.72       55.51     30.46 o
 -11   6  10        2.75        8.86     50.02 o
 -10   6  10       93.31       97.13     31.71 o
  -9   6  10        3.09        0.00     43.31 o
  -8   6  10       11.66       97.64     25.20 o
  -7   6  10       15.00      -21.44     26.97 o
  -6   6  10        7.65      -48.02     48.02 o
  -5   6  10       18.14       60.80     26.54 o
  -4   6  10       74.18       75.85     27.56 o
  -3   6  10       30.84       57.39     27.44 o
  -2   6  10       72.43        3.37     50.10 o
  -1   6  10       26.87      -13.45     47.51 o
   0   6  10       22.75      -26.89     42.49 o
   1   6  10       37.06       23.64     45.47 o
   2   6  10        0.03      -41.35     43.86 o
   3   6  10        5.64       28.03     42.37 o
   4   6  10        6.94        2.39     25.40 o
   5   6  10       16.87       22.07     45.08 o
   6   6  10       16.16       11.37     46.02 o
   7   6  10       90.54      157.42     27.64 o
   8   6  10        4.70      -20.27     28.18 o
   9   6  10       15.02        4.23     49.78 o
  10   6  10       18.34        8.94     52.80 o
  11   6  10        1.60       32.69     53.82 o
  -9   7  10        0.39       -9.25     51.43 o
  -8   7  10        2.48      -26.81     32.65 o
  -7   7  10       44.85       49.08     31.55 o
  -6   7  10        4.84       16.86     51.31 o
  -5   7  10       32.69      -54.56     54.56 o
  -4   7  10        0.05      -20.27     50.76 o
  -3   7  10        9.68      -15.99     52.09 o
  -2   7  10       14.86      -31.67     51.90 o
  -1   7  10        0.08      -35.47     45.78 o
   0   7  10       25.45       -2.63     30.81 o
   1   7  10       45.39       27.71     53.27 o
   2   7  10       28.36        0.00     48.96 o
   3   7  10       79.84       36.38     61.42 o
   4   7  10        0.42      -55.39     55.39 o
   5   7  10      173.42      210.61     37.67 o
   6   7  10        7.97      -59.82     59.82 o
   7   7  10       39.14       52.60     34.69 o
   8   7  10        3.98      -18.62     61.78 o
  -4   8  10        2.39       37.59     34.73 o
  -3   8  10        9.24       -9.29     60.91 o
  -2   8  10        1.88        4.63     60.95 o
  -1   8  10        0.05        4.63     56.72 o
   0   8  10        0.14      -26.15     35.40 o
   1   8  10        6.75      -46.33     60.44 o
   2   8  10       16.56      -64.76     64.76 o
   3   8  10        1.46      -61.50     65.38 o
 -17   1  11        6.90       32.03     27.83 o
 -16   1  11        0.02      -28.18     28.18 o
 -15   1  11       10.39        6.66     26.34 o
 -14   1  11        5.90      -14.86     22.07 o
 -13   1  11       49.20       60.33     23.36 o
 -12   1  11        2.87        9.60     37.24 o
 -11   1  11       32.97       43.90     20.50 o
 -10   1  11      104.38       -2.78     42.45 o
  -9   1  11        1.25       -6.08     21.13 o
  -8   1  11      182.99      184.00     23.40 o
  -7   1  11      497.87      512.05     28.73 o
  -6   1  11      206.21      207.79     21.32 o
  -5   1  11       30.74       44.29     15.33 o
  -4   1  11        2.46       -0.51     12.35 o
  -3   1  11       75.61      108.70     12.97 o
  -2   1  11      274.15      264.39     16.89 o
  -1   1  11      281.38      271.25     17.36 o
   0   1  11        6.55      -20.66     23.99 o
   1   1  11       72.62       48.10     13.60 o
   2   1  11      114.54      109.83     14.07 o
   3   1  11       92.47       88.47     14.23 o
   4   1  11      131.41      131.75     18.27 o
   5   1  11      130.63      113.64     19.91 o
   6   1  11      806.32      760.22     32.97 o
   7   1  11        2.16       35.32     18.78 o
   8   1  11      189.39      193.60     23.56 o
   9   1  11        5.94       -8.47     32.77 o
  10   1  11        0.00      -11.05     19.60 o
  11   1  11        6.46      -22.62     36.14 o
  12   1  11        4.94       14.11     35.24 o
  13   1  11        6.89       18.85     22.54 o
  14   1  11       61.32       48.18     25.83 o
  15   1  11        0.68       -4.31     43.20 o
  16   1  11        4.15       -3.10     26.30 o
 -17   2  11        4.40       43.86     28.38 o
 -16   2  11       22.38      -24.93     29.48 o
 -15   2  11        8.62      -16.54     40.96 o
 -14   2  11        0.68      -19.21     42.22 o
 -13   2  11       23.18       48.14     23.72 o
 -12   2  11       13.34        0.00     40.84 o
 -11   2  11       65.58       96.86     23.99 o
 -10   2  11      274.07      308.81     28.69 o
  -9   2  11      685.75      733.05     34.61 o
  -8   2  11        0.06      -15.48     34.61 o
  -7   2  11       71.12       90.31     20.46 o
  -6   2  11        0.21      -11.72     28.18 o
  -5   2  11       31.34       49.19     16.03 o
  -4   2  11        5.51       -2.16     29.75 o
  -3   2  11      542.91      562.58     27.71 o
  -2   2  11       71.54       34.57     18.07 o
  -1   2  11      351.42      375.52     19.95 o
   0   2  11      121.56      129.98     15.56 o
   1   2  11      174.37      163.85     18.34 o
   2   2  11       25.34       41.71     16.35 o
   3   2  11       23.55       35.79     16.70 o
   4   2  11       71.86       93.49     18.66 o
   5   2  11      362.40      342.44     26.58 o
   6   2  11      605.17      612.52     32.85 o
   7   2  11        0.12      -34.93     34.93 o
   8   2  11       27.67       43.35     18.70 o
   9   2  11       18.99        5.92     34.97 o
  10   2  11       14.99      -20.70     20.70 o
  11   2  11       68.38       51.55     22.74 o
  12   2  11       74.45       63.34     27.13 o
  13   2  11       22.03       42.96     25.99 o
  14   2  11       50.87       -8.27     46.14 o
  15   2  11       13.36      -13.33     52.84 o
  16   2  11        1.77      -42.73     53.90 o
 -16   3  11        2.52      -41.51     49.90 o
 -15   3  11       21.24       39.16     27.64 o
 -14   3  11        5.75       36.81     23.72 o
 -13   3  11        7.67       39.55     23.01 o
 -12   3  11        2.18      -41.20     41.20 o
 -11   3  11        9.22      -23.52     23.52 o
 -10   3  11       33.19        9.45     35.83 o
  -9   3  11       20.01       30.81     21.25 o
  -8   3  11      122.68      170.40     23.75 o
  -7   3  11        8.67      -21.28     21.28 o
  -6   3  11      146.56      168.28     24.03 o
  -5   3  11        1.96       -1.65     19.56 o
  -4   3  11      142.34      141.23     21.91 o
  -3   3  11      253.89      248.05     25.44 o
  -2   3  11      191.27      202.46     23.68 o
  -1   3  11      915.09      897.06     36.34 o
   0   3  11       49.34       40.18     21.79 o
   1   3  11      967.16      962.01     35.75 o
   2   3  11      112.98      118.54     20.50 o
   3   3  11        0.17      -19.40     19.40 o
   4   3  11      177.76      176.51     23.64 o
   5   3  11       12.15      -23.64     38.89 o
   6   3  11        1.36       19.25     19.13 o
   7   3  11        7.37        8.62     34.06 o
   8   3  11      163.74      186.74     24.34 o
   9   3  11        9.38        9.53     38.49 o
  10   3  11        2.27      -34.30     38.81 o
  11   3  11      165.65      248.91     30.22 o
  12   3  11        1.24        2.59     23.95 o
  13   3  11       58.30       24.58     50.14 o
  14   3  11       12.06      -13.21     51.23 o
  15   3  11       16.59       29.52     29.01 o
 -15   4  11        0.03      -27.79     53.23 o
 -14   4  11        0.62        4.39     45.67 o
 -13   4  11        0.32      -11.05     25.71 o
 -12   4  11       16.93      -45.51     45.51 o
 -11   4  11        1.25       18.46     23.87 o
 -10   4  11        4.36       30.38     22.97 o
  -9   4  11       27.27       13.13     34.81 o
  -8   4  11        3.49        9.41     36.42 o
  -7   4  11       52.13       36.02     20.93 o
  -6   4  11       27.64       -2.90     37.94 o
  -5   4  11      108.37      109.09     23.56 o
  -4   4  11       22.25       58.92     21.05 o
  -3   4  11       91.00      115.28     23.48 o
  -2   4  11        3.15       -6.11     21.48 o
  -1   4  11      125.09      145.78     24.03 o
   0   4  11       36.94      -13.01     38.38 o
   1   4  11       76.58      157.62     23.40 o
   2   4  11      148.96      181.02     26.15 o
   3   4  11      258.42      276.47     29.16 o
   4   4  11       30.43       -1.88     24.34 o
   5   4  11        0.00        1.96     20.30 o
   6   4  11       39.08       21.28     41.63 o
   7   4  11        4.34       19.09     33.99 o
   8   4  11       24.33       16.70     39.08 o
   9   4  11       58.76       75.54     24.15 o
  10   4  11        0.42      -33.63     42.41 o
  11   4  11      116.39      130.65     30.65 o
  12   4  11       24.99       22.11     27.01 o
  13   4  11       78.68       22.23     55.31 o
  14   4  11        3.26        4.70     51.78 o
 -14   5  11        1.51      -58.60     58.60 o
 -13   5  11        7.26      -54.53     54.53 o
 -12   5  11        0.72      -47.39     47.39 o
 -11   5  11       68.52       12.23     54.21 o
 -10   5  11        0.02       -3.88     43.55 o
  -9   5  11       13.57        7.45     43.20 o
  -8   5  11        0.63        7.17     38.53 o
  -7   5  11       31.14       32.14     25.44 o
  -6   5  11       13.92       -6.55     43.04 o
  -5   5  11       49.83      -38.26     47.51 o
  -4   5  11       53.86      -21.79     43.00 o
  -3   5  11       19.47       23.44     22.42 o
  -2   5  11       24.69       18.11     37.71 o
  -1   5  11        0.04       15.09     36.89 o
   0   5  11       16.86      -15.09     40.65 o
   1   5  11       15.53        4.08     22.85 o
   2   5  11      128.12      122.34     27.20 o
   3   5  11      143.50      164.56     26.93 o
   4   5  11        9.06       41.90     22.58 o
   5   5  11        3.12        8.86     23.56 o
   6   5  11        9.23        3.45     45.86 o
   7   5  11        8.71       18.03     44.88 o
   8   5  11       34.00      -33.83     53.31 o
   9   5  11        2.05       41.67     23.72 o
  10   5  11        0.07       16.39     44.49 o
  11   5  11       10.97      -34.42     49.08 o
  12   5  11        9.83       10.70     29.95 o
 -11   6  11        0.04      -13.68     54.09 o
 -10   6  11        5.11       17.48     28.54 o
  -9   6  11        0.99      -50.29     50.29 o
  -8   6  11        2.47      -24.26     27.20 o
  -7   6  11        8.84      -19.56     46.10 o
  -6   6  11        1.32       -6.35     25.32 o
  -5   6  11       35.28       11.17     46.88 o
  -4   6  11        6.12       10.94     48.49 o
  -3   6  11       27.76       17.95     42.88 o
  -2   6  11        8.00        7.09     25.28 o
  -1   6  11        3.83       21.21     44.14 o
   0   6  11      114.38      116.66     29.79 o
   1   6  11        9.37       22.54     26.66 o
   2   6  11       56.05       49.16     27.67 o
   3   6  11        2.50       17.05     25.91 o
   4   6  11        7.08      -37.36     48.68 o
   5   6  11       26.99       -7.64     50.25 o
   6   6  11        3.30       36.57     28.58 o
   7   6  11        0.80      -50.14     50.14 o
   8   6  11        1.39      -52.02     52.02 o
   9   6  11        0.80      -23.60     31.16 o
  10   6  11        0.66      -29.24     32.81 o
  -9   7  11        9.66       14.27     53.98 o
  -8   7  11       25.16      -55.27     60.76 o
  -7   7  11       20.24      -63.82     63.82 o
  -6   7  11       29.38       30.57     60.68 o
  -5   7  11       15.52       12.78     50.64 o
  -4   7  11        4.41      -26.54     29.40 o
  -3   7  11       20.96       24.81     54.56 o
  -2   7  11        0.00       30.07     28.34 o
  -1   7  11       60.07       59.90     32.22 o
   0   7  11        2.02       29.95     28.42 o
   1   7  11        5.57      -15.05     30.03 o
   2   7  11       14.01       24.85     50.76 o
   3   7  11        0.00      -26.54     30.54 o
   4   7  11       17.26       -4.27     31.63 o
   5   7  11        2.97       33.83     33.95 o
   6   7  11        0.00        0.00     56.52 o
   7   7  11        1.30       26.38     33.75 o
  -2   8  11        4.47        0.00     33.79 o
  -1   8  11       33.56       14.27     38.53 o
   0   8  11        0.33      -23.79     68.13 o
   1   8  11        9.04      -33.44     61.74 o
 -17   0  12        9.73       34.22     28.69 o
 -16   0  12       25.26       21.87     45.24 o
 -15   0  12        3.62      -42.53     42.53 o
 -14   0  12       20.42       19.17     37.32 o
 -13   0  12       16.28       39.43     22.77 o
 -12   0  12      166.72      211.75     26.62 o
 -11   0  12      172.50      162.20     24.58 o
 -10   0  12      109.92      115.32     23.72 o
  -9   0  12      586.97      559.29     31.05 o
  -8   0  12      303.50      348.71     27.48 o
  -7   0  12      253.02      224.10     22.54 o
  -6   0  12      104.07       -6.94     34.77 o
  -5   0  12      206.44      193.45     20.34 o
  -4   0  12      501.07      550.54     27.09 o
  -3   0  12        0.86       -1.37     15.33 o
  -2   0  12      307.27      265.65     18.46 o
  -1   0  12       96.61       91.25     14.15 o
   0   0  12       65.67       70.17     13.68 o
   1   0  12       83.88       87.92     17.25 o
   2   0  12      233.36      264.28     20.93 o
   3   0  12      309.67      278.82     23.21 o
   4   0  12        7.21        2.27     30.54 o
   5   0  12     1289.65     1280.58     40.06 o
   6   0  12       95.97       93.65     21.83 o
   7   0  12      738.17      716.16     34.61 o
   8   0  12       18.05       16.93     32.42 o
   9   0  12       79.51       71.77     20.58 o
  10   0  12       99.64      148.88     23.64 o
  11   0  12        1.78        0.00     37.71 o
  12   0  12       11.86       36.53     21.72 o
  13   0  12       15.86       -2.59     23.56 o
  14   0  12       26.51       13.80     26.77 o
  15   0  12        7.07      -17.80     44.06 o
  16   0  12        5.08       58.56     25.75 o
 -17   1  12        7.94       28.26     50.29 o
 -16   1  12        1.40      -17.68     45.04 o
 -15   1  12        0.36       13.84     23.40 o
 -14   1  12        9.17       19.29     22.58 o
 -13   1  12        3.16      -39.90     39.90 o
 -12   1  12        3.17      -23.48     39.24 o
 -11   1  12       26.81       25.17     37.98 o
 -10   1  12       51.65      102.35     18.89 o
  -9   1  12        0.85      -11.96     19.48 o
  -8   1  12        0.85      -34.14     34.14 o
  -7   1  12       29.10       27.95     18.74 o
  -6   1  12      290.61      291.05     25.28 o
  -5   1  12      113.98      122.97     19.56 o
  -4   1  12      362.84      331.46     24.54 o
  -3   1  12       28.29       40.73     15.17 o
  -2   1  12       85.05       67.46     17.64 o
  -1   1  12      253.98      209.44     21.40 o
   0   1  12       23.60       44.84     14.43 o
   1   1  12      146.16      160.64     19.25 o
   2   1  12       36.47       35.98     15.99 o
   3   1  12       20.73        4.47     29.05 o
   4   1  12      742.21      781.15     32.26 o
   5   1  12      752.62      739.52     33.44 o
   6   1  12      472.12      491.59     30.69 o
   7   1  12      152.08      184.66     23.36 o
   8   1  12       60.50       59.70     20.93 o
   9   1  12        0.78      -20.97     30.07 o
  10   1  12        4.68       22.34     35.95 o
  11   1  12       72.90       46.18     24.77 o
  12   1  12       44.34      125.71     23.75 o
  13   1  12       81.28       70.56     27.91 o
  14   1  12       19.09      -12.54     47.55 o
  15   1  12        8.47       22.46     27.56 o
 -16   2  12        0.02        0.00     45.86 o
 -15   2  12        0.00      -21.40     42.18 o
 -14   2  12        2.10      -24.11     41.79 o
 -13   2  12        0.70        0.00     42.18 o
 -12   2  12       15.72       -9.41     23.01 o
 -11   2  12       46.27      -29.48     43.55 o
 -10   2  12       34.09       53.47     20.74 o
  -9   2  12        0.15        2.90     33.59 o
  -8   2  12       13.83       13.68     19.83 o
  -7   2  12      376.43      409.51     27.99 o
  -6   2  12       22.72       26.73     18.93 o
  -5   2  12      186.75      171.73     21.68 o
  -4   2  12      276.84      296.22     22.85 o
  -3   2  12       92.05       80.83     19.40 o
  -2   2  12      336.62      264.90     24.07 o
  -1   2  12        6.11      -24.26     29.20 o
   0   2  12      593.55      573.99     28.81 o
   1   2  12       29.29      -30.07     30.07 o
   2   2  12      234.84      193.92     23.56 o
   3   2  12       40.61       47.51     17.68 o
   4   2  12       12.83      -10.66     19.29 o
   5   2  12       57.71       17.99     37.87 o
   6   2  12       15.68       -2.70     19.36 o
   7   2  12        0.64       -6.62     17.64 o
   8   2  12       65.79       43.67     19.36 o
   9   2  12       21.45       15.64     29.48 o
  10   2  12       53.43       37.63     22.93 o
  11   2  12       24.72      -28.77     42.84 o
  12   2  12      116.10      108.42     28.50 o
  13   2  12        9.63        8.11     43.63 o
  14   2  12        1.80       34.49     25.40 o
  15   2  12        0.88       -3.10     28.14 o
 -16   3  12       11.30      -50.76     50.76 o
 -15   3  12        0.04       32.85     25.75 o
 -14   3  12        7.24        5.64     25.32 o
 -13   3  12        8.21      -23.95     45.86 o
 -12   3  12        0.78      -26.22     38.77 o
 -11   3  12        4.52      -14.15     36.10 o
 -10   3  12      183.82      153.07     26.30 o
  -9   3  12        6.59      -39.28     39.28 o
  -8   3  12      362.27      396.42     29.05 o
  -7   3  12        3.49      -22.77     41.63 o
  -6   3  12      425.88      407.08     31.63 o
  -5   3  12        0.12      -23.75     33.91 o
  -4   3  12       51.85       10.23     38.53 o
  -3   3  12        2.52       -2.51     32.93 o
  -2   3  12        2.54       -4.94     33.44 o
  -1   3  12       40.88       12.23     34.89 o
   0   3  12       41.75       35.95     20.42 o
   1   3  12        3.00       -9.88     37.04 o
   2   3  12       91.30      116.38     22.70 o
   3   3  12        2.10      -10.47     34.06 o
   4   3  12       34.90      -18.89     35.47 o
   5   3  12      183.60      182.20     23.95 o
   6   3  12        9.79      -23.21     35.98 o
   7   3  12        7.67       12.15     33.04 o
   8   3  12        5.93       -3.21     34.02 o
   9   3  12       22.42      -20.07     37.55 o
  10   3  12       35.01       76.79     23.09 o
  11   3  12        1.70       26.69     40.88 o
  12   3  12        0.02      -20.07     24.42 o
  13   3  12        6.64       12.78     25.20 o
  14   3  12        0.41        4.59     49.12 o
 -14   4  12        0.41        4.51     47.16 o
 -13   4  12        0.18      -15.72     25.05 o
 -12   4  12        2.20       -1.37     26.34 o
 -11   4  12        5.54      -24.77     24.77 o
 -10   4  12        0.29       -6.08     21.36 o
  -9   4  12       20.09        6.98     34.53 o
  -8   4  12       18.16       -1.10     22.26 o
  -7   4  12        8.47      -36.69     36.69 o
  -6   4  12       13.03       14.19     21.28 o
  -5   4  12       16.09       19.64     20.62 o
  -4   4  12      173.67      152.25     26.18 o
  -3   4  12       60.07       77.22     22.77 o
  -2   4  12      125.52      147.74     24.89 o
  -1   4  12       84.20       93.29     23.72 o
   0   4  12        7.17       11.09     33.04 o
   1   4  12        5.20       -8.39     35.28 o
   2   4  12      604.77      487.00     34.93 o
   3   4  12      270.22      258.04     29.32 o
   4   4  12       49.65       77.81     21.01 o
   5   4  12      151.89      153.62     24.58 o
   6   4  12        6.50      -22.30     22.30 o
   7   4  12       57.79       66.99     23.36 o
   8   4  12        0.01      -31.83     42.88 o
   9   4  12        0.28       -9.88     23.79 o
  10   4  12       21.29       11.72     45.35 o
  11   4  12        1.31      -40.88     46.25 o
  12   4  12        7.80      -27.56     27.56 o
  13   4  12       15.82      -41.51     54.76 o
 -13   5  12        2.22      -13.95     49.04 o
 -12   5  12        4.90       26.62     52.09 o
 -11   5  12       25.19      -18.31     27.95 o
 -10   5  12        6.68       21.52     26.07 o
  -9   5  12       79.51      121.59     28.30 o
  -8   5  12        1.72       18.66     38.61 o
  -7   5  12      181.93      186.00     29.36 o
  -6   5  12        8.42      -46.37     46.37 o
  -5   5  12      115.51      149.35     26.50 o
  -4   5  12        2.91      -43.12     43.12 o
  -3   5  12        0.56      -19.29     44.53 o
  -2   5  12       89.96       86.90     25.13 o
  -1   5  12       24.57       22.26     39.12 o
   0   5  12      118.86      146.52     25.64 o
   1   5  12        3.87       19.25     23.44 o
   2   5  12      178.95      185.21     29.95 o
   3   5  12        1.89      -19.87     44.41 o
   4   5  12       18.68       20.34     46.96 o
   5   5  12        3.54       -4.70     24.58 o
   6   5  12        9.43      -25.71     25.71 o
   7   5  12        1.87      -17.60     25.91 o
   8   5  12       77.12        7.80     52.60 o
   9   5  12        0.28      -28.50     45.55 o
  10   5  12       50.05       85.26     27.83 o
  11   5  12        0.99       63.31     28.85 o
  12   5  12       14.58        9.49     31.99 o
 -11   6  12        0.37      -28.18     51.47 o
 -10   6  12        0.37       40.65     30.97 o
  -9   6  12       13.51       -1.45     29.48 o
  -8   6  12       23.21       15.37     30.38 o
  -7   6  12      110.93      174.67     31.71 o
  -6   6  12       53.42       40.84     29.59 o
  -5   6  12      106.55      134.26     29.71 o
  -4   6  12       69.59       34.18     51.39 o
  -3   6  12       34.87        7.49     52.17 o
  -2   6  12      116.87      180.55     29.71 o
  -1   6  12       26.86       22.15     26.30 o
   0   6  12       64.01       65.30     29.56 o
   1   6  12        7.17      -44.61     47.31 o
   2   6  12       15.86       13.80     28.26 o
   3   6  12      125.93       26.73     61.46 o
   4   6  12        2.94       23.40     42.69 o
   5   6  12       80.81      119.05     32.42 o
   6   6  12       24.63       24.50     47.98 o
   7   6  12       58.45      101.21     32.10 o
   8   6  12       40.87       13.25     53.58 o
   9   6  12        0.19       21.44     31.67 o
  10   6  12       33.65      -25.48     36.49 o
  -8   7  12        5.64      -59.19     59.19 o
  -7   7  12       32.47       35.47     33.95 o
  -6   7  12        1.48        0.00     53.07 o
  -5   7  12        9.55      -26.58     50.88 o
  -4   7  12       19.75      -58.60     58.60 o
  -3   7  12        1.96       21.44     51.31 o
  -2   7  12       33.83       26.97     31.12 o
  -1   7  12        0.14       53.70     28.18 o
   0   7  12       18.42       18.38     29.83 o
   1   7  12       12.69       -4.27     53.07 o
   2   7  12       12.44      -56.92     56.92 o
   3   7  12       47.26       89.41     32.73 o
   4   7  12       31.62        8.94     58.37 o
   5   7  12       12.55       36.57     58.56 o
   6   7  12        3.84      -62.36     62.36 o
 -16   1  13        9.95       42.65     28.11 o
 -15   1  13        2.00       -4.31     43.31 o
 -14   1  13        5.50       20.23     23.72 o
 -13   1  13       47.68       49.23     25.99 o
 -12   1  13        0.24      -21.36     38.02 o
 -11   1  13        8.90       27.56     20.07 o
 -10   1  13      133.21      149.70     22.50 o
  -9   1  13      101.87       99.21     21.91 o
  -8   1  13       12.28       -9.25     20.07 o
  -7   1  13        5.66      -29.05     36.69 o
  -6   1  13      311.05      308.30     25.79 o
  -5   1  13      121.43      106.11     20.93 o
  -4   1  13       61.44       75.85     18.34 o
  -3   1  13        0.02      -28.77     28.77 o
  -2   1  13      184.62      143.15     21.60 o
  -1   1  13       42.72        4.51     30.93 o
   0   1  13      167.35      174.71     20.70 o
   1   1  13       45.13       91.37     18.27 o
   2   1  13      798.09      807.65     34.26 o
   3   1  13       17.17      -12.15     33.71 o
   4   1  13      405.53      356.28     28.14 o
   5   1  13      101.36       86.55     21.79 o
   6   1  13      192.31      181.45     25.01 o
   7   1  13        0.01       -5.72     28.69 o
   8   1  13        9.02       -3.02     18.74 o
   9   1  13       13.34       15.88     37.20 o
  10   1  13        0.00       -3.45     19.13 o
  11   1  13        1.61       34.06     23.21 o
  12   1  13        1.82      -34.93     38.61 o
  13   1  13        8.31       16.42     42.26 o
  14   1  13        5.82      -26.62     26.62 o
  15   1  13        8.58        1.57     28.61 o
 -16   2  13        3.63       -3.14     30.10 o
 -15   2  13        7.15        8.86     45.08 o
 -14   2  13        1.32      -37.59     44.02 o
 -13   2  13       26.98       23.60     25.09 o
 -12   2  13       37.74       65.23     23.91 o
 -11   2  13      101.23       89.45     25.09 o
 -10   2  13        7.97       13.01     31.52 o
  -9   2  13       37.68       19.52     20.93 o
  -8   2  13       22.62       -8.78     20.23 o
  -7   2  13       12.38        1.84     19.29 o
  -6   2  13        1.64       -7.17     18.19 o
  -5   2  13      142.90      130.30     22.97 o
  -4   2  13       29.05       20.07     32.73 o
  -3   2  13      208.90      220.81     24.11 o
  -2   2  13       30.74       19.32     32.06 o
  -1   2  13       34.50       41.59     19.17 o
   0   2  13       74.77        7.21     36.06 o
   1   2  13       61.32       53.43     20.03 o
   2   2  13      195.78      126.02     23.75 o
   3   2  13      162.72      125.08     24.22 o
   4   2  13     2006.86     1999.29     52.09 o
   5   2  13       47.27       53.39     23.09 o
   6   2  13      524.01      414.92     31.05 o
   7   2  13       33.38       49.08     19.64 o
   8   2  13        0.87      -37.04     37.04 o
   9   2  13        0.36      -13.25     34.69 o
  10   2  13        3.41      -39.24     42.06 o
  11   2  13      126.62      114.70     28.14 o
  12   2  13       68.83       86.35     25.99 o
  13   2  13       69.96      112.85     28.14 o
  14   2  13       13.93       60.29     25.75 o
 -15   3  13        1.33      -52.60     52.60 o
 -14   3  13        0.13        0.00     40.10 o
 -13   3  13        1.90      -24.89     47.67 o
 -12   3  13       18.73        7.84     50.29 o
 -11   3  13        2.88       11.09     37.94 o
 -10   3  13      127.49      160.52     27.95 o
  -9   3  13       15.54       -6.59     41.75 o
  -8   3  13       41.20      -39.47     39.47 o
  -7   3  13       25.36       18.11     37.67 o
  -6   3  13       75.93      115.17     20.38 o
  -5   3  13       44.84       55.39     20.30 o
  -4   3  13       13.67        2.74     20.93 o
  -3   3  13      373.85      398.30     30.69 o
  -2   3  13        2.25       14.11     19.80 o
  -1   3  13      275.54      329.07     26.62 o
   0   3  13      274.74      310.22     27.40 o
   1   3  13        2.83      -13.29     32.69 o
   2   3  13      180.26      122.30     25.91 o
   3   3  13      108.67       85.02     21.83 o
   4   3  13      105.77      108.74     23.01 o
   5   3  13        6.04       -5.92     38.18 o
   6   3  13       32.74       43.20     20.78 o
   7   3  13       73.48       66.68     23.44 o
   8   3  13       44.02       23.68     24.93 o
   9   3  13       87.69      118.46     27.09 o
  10   3  13        6.38       20.19     23.68 o
  11   3  13       85.59       31.75     48.96 o
  12   3  13        9.34       25.20     39.83 o
  13   3  13        5.73      -46.53     46.53 o
  14   3  13       48.97      117.48     32.85 o
 -14   4  13        0.23      -52.41     52.41 o
 -13   4  13        3.10        8.86     47.74 o
 -12   4  13       35.78        8.47     50.02 o
 -11   4  13       24.80        4.00     48.10 o
 -10   4  13       79.32       49.66     27.28 o
  -9   4  13        5.06        7.29     40.37 o
  -8   4  13      269.38      304.93     33.32 o
  -7   4  13       35.90       59.82     23.83 o
  -6   4  13      128.37       97.45     25.87 o
  -5   4  13       33.39       44.73     23.52 o
  -4   4  13       49.45       83.26     20.89 o
  -3   4  13       49.41       41.90     21.99 o
  -2   4  13        7.77       11.84     35.98 o
  -1   4  13      368.17      384.73     31.05 o
   0   4  13        1.68       20.74     34.93 o
   1   4  13       19.30       25.87     22.66 o
   2   4  13      103.52      101.99     26.03 o
   3   4  13        0.01      -15.44     34.02 o
   4   4  13        0.85       -3.18     41.75 o
   5   4  13       52.23       69.85     22.62 o
   6   4  13       10.73      -46.06     46.06 o
   7   4  13       46.89        7.13     43.04 o
   8   4  13        1.89       22.30     22.11 o
   9   4  13       62.18       31.16     29.83 o
  10   4  13       13.56       59.54     24.66 o
  11   4  13        4.07      -29.87     45.39 o
  12   4  13        5.32      -59.46     59.46 o
 -12   5  13        1.26       -9.17     53.58 o
 -11   5  13        5.69      -17.56     40.73 o
 -10   5  13        0.28        4.19     48.41 o
  -9   5  13       10.64       41.67     24.89 o
  -8   5  13       47.67       19.48     47.55 o
  -7   5  13        6.58      -46.14     46.14 o
  -6   5  13      193.20      216.93     31.40 o
  -5   5  13       26.97      -24.93     46.06 o
  -4   5  13       28.22       62.84     24.34 o
  -3   5  13        4.34       -6.86     41.79 o
  -2   5  13       14.67      -20.11     42.65 o
  -1   5  13       55.43       13.45     47.70 o
   0   5  13        0.01      -24.46     24.46 o
   1   5  13      135.22      192.90     27.13 o
   2   5  13        9.92       24.19     42.45 o
   3   5  13       12.55       11.72     24.30 o
   4   5  13       61.37        7.21     46.92 o
   5   5  13        3.80      -22.19     42.49 o
   6   5  13       28.77       64.87     26.89 o
   7   5  13        7.15      -31.40     42.65 o
   8   5  13        0.56       16.31     48.61 o
   9   5  13        7.87       -7.09     28.03 o
  10   5  13        3.99      -14.97     29.67 o
  11   5  13        4.02       21.95     30.57 o
 -10   6  13        2.64      -32.06     32.06 o
  -9   6  13        1.88      -57.07     57.07 o
  -8   6  13       11.82       17.44     50.92 o
  -7   6  13        9.36      -19.72     30.03 o
  -6   6  13        1.85       15.09     25.36 o
  -5   6  13        4.53      -29.36     29.36 o
  -4   6  13        0.00      -47.47     49.39 o
  -3   6  13        5.33       22.11     27.56 o
  -2   6  13       25.82      -38.81     48.80 o
  -1   6  13        1.24      -26.73     26.73 o
   0   6  13       34.28       15.48     28.26 o
   1   6  13        3.28       -3.88     45.55 o
   2   6  13       20.18       11.76     48.49 o
   3   6  13       11.32      -31.75     55.54 o
   4   6  13        0.04      -47.86     47.86 o
   5   6  13        4.45      -12.43     48.14 o
   6   6  13        1.29       12.78     48.37 o
   7   6  13        0.38      -54.45     54.45 o
   8   6  13        7.01      -32.06     32.06 o
   9   6  13        0.42       23.83     55.82 o
  -6   7  13        0.01      -62.09     62.09 o
  -5   7  13        2.32      -32.14     61.42 o
  -4   7  13        0.08      -61.82     61.82 o
  -3   7  13       13.45       46.18     30.34 o
  -2   7  13        1.16       -4.43     53.04 o
  -1   7  13       24.93       44.45     31.83 o
   0   7  13        0.91       13.33     53.94 o
   1   7  13        3.04        0.00     58.95 o
   2   7  13        3.81      -61.03     61.03 o
   3   7  13       13.08      -66.72     66.72 o
   4   7  13       11.37       29.44     33.79 o
   5   7  13        2.26       37.98     61.89 o
 -16   0  14        0.14       28.18     48.76 o
 -15   0  14        2.57        5.88     26.93 o
 -14   0  14       39.44       90.51     26.38 o
 -13   0  14       10.08       15.76     40.53 o
 -12   0  14       77.30       83.73     26.03 o
 -11   0  14        0.25       20.93     38.22 o
 -10   0  14       95.88      133.39     19.60 o
  -9   0  14        0.07       15.44     30.07 o
  -8   0  14       43.05       89.96     19.21 o
  -7   0  14      230.14      211.52     23.52 o
  -6   0  14     1161.86     1245.69     43.08 o
  -5   0  14       24.91       15.60     33.67 o
  -4   0  14      311.71      296.69     24.93 o
  -3   0  14       80.77       56.68     21.05 o
  -2   0  14      426.73      428.21     27.28 o
  -1   0  14       13.27      -14.46     30.69 o
   0   0  14        3.05      -31.05     31.05 o
   1   0  14     1455.28     1396.96     42.33 o
   2   0  14        3.54       -5.06     36.89 o
   3   0  14     1238.72     1202.42     41.20 o
   4   0  14      182.35      170.32     24.50 o
   5   0  14      511.95      539.61     30.54 o
   6   0  14        4.49       -2.90     33.71 o
   7   0  14       15.01       21.17     37.16 o
   8   0  14       75.16      116.73     21.79 o
   9   0  14       93.10      105.48     26.07 o
  10   0  14       85.49      114.89     27.01 o
  11   0  14       21.17       26.66     40.81 o
  12   0  14       37.39        8.04     42.06 o
  13   0  14       30.05       68.13     26.03 o
  14   0  14        0.32      -50.02     50.02 o
 -16   1  14        3.74       28.42     53.15 o
 -15   1  14        2.98       13.37     38.65 o
 -14   1  14       24.64       39.39     24.77 o
 -13   1  14        1.58       -3.96     36.26 o
 -12   1  14       13.59       51.08     21.76 o
 -11   1  14       14.28      -43.12     43.12 o
 -10   1  14        0.46      -40.65     40.65 o
  -9   1  14       30.31       52.13     18.46 o
  -8   1  14       21.83      -32.77     34.34 o
  -7   1  14      180.10      163.14     26.26 o
  -6   1  14       17.51      -14.62     20.19 o
  -5   1  14        5.61       -2.63     34.77 o
  -4   1  14      399.66      394.65     29.05 o
  -3   1  14       15.02       20.11     31.55 o
  -2   1  14      204.92      192.27     22.30 o
  -1   1  14      254.18      249.30     23.64 o
   0   1  14      452.21      443.77     28.46 o
   1   1  14       15.24      -19.91     37.43 o
   2   1  14        1.39      -25.68     35.20 o
   3   1  14     1071.04     1089.02     39.51 o
   4   1  14       31.02      -35.40     39.90 o
   5   1  14      625.43      632.47     34.38 o
   6   1  14       15.94       11.72     19.40 o
   7   1  14        9.98      -18.42     32.77 o
   8   1  14       19.75        6.39     39.43 o
   9   1  14       10.89      -17.17     42.22 o
  10   1  14      143.68      165.97     27.32 o
  11   1  14       12.00      -15.41     41.47 o
  12   1  14       67.04       82.43     26.50 o
  13   1  14       10.49       15.76     26.93 o
  14   1  14        0.30      -32.14     41.82 o
 -15   2  14        0.14      -32.10     47.47 o
 -14   2  14        0.15      -51.47     51.47 o
 -13   2  14        0.08       -4.12     42.49 o
 -12   2  14        8.10       30.93     24.26 o
 -11   2  14        8.79       13.45     23.13 o
 -10   2  14       20.22      -13.92     42.84 o
  -9   2  14        3.09       26.07     21.28 o
  -8   2  14        3.31      -22.11     22.11 o
  -7   2  14       50.78       85.41     20.42 o
  -6   2  14        4.58        0.00     33.67 o
  -5   2  14        1.01       11.13     33.83 o
  -4   2  14      137.97      177.73     22.42 o
  -3   2  14        2.42      -33.95     33.95 o
  -2   2  14      356.88      373.13     27.64 o
  -1   2  14        7.97       -7.80     31.52 o
   0   2  14        3.77       -5.21     32.97 o
   1   2  14      125.65       97.33     23.17 o
   2   2  14       41.56       74.01     20.81 o
   3   2  14      101.82       85.06     23.79 o
   4   2  14        2.90       23.83     21.56 o
   5   2  14        2.38        9.80     19.01 o
   6   2  14       25.77       -6.11     34.10 o
   7   2  14        0.26      -22.42     35.79 o
   8   2  14      159.82      126.61     28.38 o
   9   2  14        2.76       -3.57     36.93 o
  10   2  14       33.38      -30.10     48.53 o
  11   2  14       17.03        3.96     45.59 o
  12   2  14       19.99        4.19     49.31 o
  13   2  14       10.74        8.98     45.71 o
  14   2  14        0.53       25.17     28.22 o
 -14   3  14        0.39      -50.80     50.80 o
 -13   3  14        1.64      -10.07     27.52 o
 -12   3  14        4.30      -48.88     48.88 o
 -11   3  14        1.85       19.40     39.00 o
 -10   3  14        6.05       11.09     38.92 o
  -9   3  14       78.84      102.35     25.68 o
  -8   3  14        1.48        0.00     37.36 o
  -7   3  14      199.32      183.45     28.58 o
  -6   3  14        0.03       -6.19     20.50 o
  -5   3  14      175.91      182.78     25.95 o
  -4   3  14       18.11      -39.75     39.75 o
  -3   3  14       49.80       -5.72     37.63 o
  -2   3  14       72.41       75.57     21.36 o
  -1   3  14       70.21       86.75     21.09 o
   0   3  14        7.53       47.39     19.87 o
   1   3  14       30.00       29.63     20.15 o
   2   3  14       17.41       11.64     35.44 o
   3   3  14       11.59       17.87     34.18 o
   4   3  14       15.75      -30.57     37.71 o
   5   3  14       56.76      -41.12     47.63 o
   6   3  14       31.31       40.49     21.64 o
   7   3  14        5.55       10.35     38.26 o
   8   3  14       18.44       21.68     40.53 o
   9   3  14       43.45       50.49     26.34 o
  10   3  14        0.60      -23.72     42.22 o
  11   3  14        3.09      -16.66     44.88 o
  12   3  14        6.12       17.80     44.45 o
  13   3  14        5.16      -51.86     51.86 o
 -13   4  14        0.80        1.53     28.42 o
 -12   4  14        4.52        8.78     44.69 o
 -11   4  14       21.99       29.20     45.86 o
 -10   4  14        3.83       -7.96     47.51 o
  -9   4  14        0.66       11.49     45.51 o
  -8   4  14       33.60      113.01     24.50 o
  -7   4  14       12.01       -7.09     41.47 o
  -6   4  14      331.75      350.24     34.10 o
  -5   4  14       20.70       22.03     22.15 o
  -4   4  14      109.40      114.19     24.70 o
  -3   4  14       17.63       25.44     40.73 o
  -2   4  14        8.10        8.39     20.11 o
  -1   4  14       49.92        9.45     24.73 o
   0   4  14      161.89      165.14     26.66 o
   1   4  14      271.46      263.92     26.93 o
   2   4  14       39.92      -12.90     42.02 o
   3   4  14       59.84       46.02     25.17 o
   4   4  14        0.13       10.11     38.26 o
   5   4  14       14.82      -13.99     43.12 o
   6   4  14        1.30      -43.86     43.86 o
   7   4  14        5.00      -15.01     39.39 o
   8   4  14        3.87      -31.08     42.22 o
   9   4  14        9.20       -4.08     25.60 o
  10   4  14        8.59       -8.51     49.59 o
  11   4  14       23.37       18.07     52.64 o
  12   4  14        9.75      -14.23     31.59 o
 -11   5  14        6.73       15.21     28.77 o
 -10   5  14        0.08        0.00     50.33 o
  -9   5  14        9.32        9.80     27.95 o
  -8   5  14        1.27       17.60     25.71 o
  -7   5  14        9.93        5.25     25.64 o
  -6   5  14       13.59       34.53     24.58 o
  -5   5  14        2.27       -3.76     45.74 o
  -4   5  14       72.06       90.67     26.58 o
  -3   5  14        0.40      -36.22     41.94 o
  -2   5  14       80.94      -10.78     47.74 o
  -1   5  14       15.15      -10.74     39.63 o
   0   5  14       24.59       31.01     25.20 o
   1   5  14       29.45       -4.82     25.71 o
   2   5  14       15.18       10.94     43.31 o
   3   5  14        0.86      -19.80     25.20 o
   4   5  14       90.58       92.23     28.22 o
   5   5  14        0.64      -26.97     26.97 o
   6   5  14      189.08      128.73     34.10 o
   7   5  14        1.22      -47.82     47.82 o
   8   5  14       51.20      106.78     27.13 o
   9   5  14       20.92       73.42     28.22 o
  10   5  14        3.61        4.70     31.67 o
  -9   6  14       26.72        7.80     32.18 o
  -8   6  14       17.78       48.45     31.52 o
  -7   6  14       16.99      -13.25     55.66 o
  -6   6  14       10.31      -21.48     52.80 o
  -5   6  14        4.91        1.41     28.14 o
  -4   6  14       18.56       62.05     28.97 o
  -3   6  14        0.00       19.05     26.34 o
  -2   6  14       46.46       28.38     53.58 o
  -1   6  14        1.91      -49.63     49.63 o
   0   6  14        0.29       24.26     26.81 o
   1   6  14       17.05      -40.65     55.74 o
   2   6  14        0.21        8.23     52.60 o
   3   6  14        7.47       29.09     46.84 o
   4   6  14        5.12       16.93     45.98 o
   5   6  14        9.07       17.52     54.41 o
   6   6  14       35.03       25.52     33.04 o
   7   6  14        0.68       32.46     55.82 o
  -4   7  14       26.18       36.02     34.30 o
  -3   7  14        0.23      -60.44     60.44 o
  -2   7  14        3.34       18.46     30.61 o
  -1   7  14        8.31      -13.88     58.33 o
   0   7  14        0.38       13.88     31.75 o
   1   7  14       12.85      -41.90     60.88 o
   2   7  14        0.72      -23.48     52.92 o
   3   7  14        0.07       14.27     52.76 o
 -15   1  15        1.25      -43.04     43.04 o
 -14   1  15       10.27       36.57     26.85 o
 -13   1  15       13.91       12.50     38.85 o
 -12   1  15        0.01       15.76     37.00 o
 -11   1  15        8.37       -7.45     22.74 o
 -10   1  15        2.55       17.68     33.36 o
  -9   1  15       16.39      -21.91     21.91 o
  -8   1  15       56.16       56.09     21.52 o
  -7   1  15       54.77       63.93     22.19 o
  -6   1  15       16.10        7.84     18.31 o
  -5   1  15       24.81       14.19     33.99 o
  -4   1  15        5.72      -19.44     33.20 o
  -3   1  15        1.69       13.60     28.93 o
  -2   1  15       47.83       21.52     35.67 o
  -1   1  15      101.75       99.84     23.48 o
   0   1  15      304.99      266.24     26.15 o
   1   1  15      127.38      121.79     22.81 o
   2   1  15      520.98      483.83     32.30 o
   3   1  15        0.12      -20.97     20.97 o
   4   1  15       57.54       -5.84     39.51 o
   5   1  15       63.01       58.33     21.83 o
   6   1  15       38.30        6.27     37.94 o
   7   1  15       21.28      -13.13     37.98 o
   8   1  15       19.50        9.25     22.19 o
   9   1  15       19.63      -14.58     42.26 o
  10   1  15        2.63       26.93     20.70 o
  11   1  15       47.08       12.11     26.85 o
  12   1  15       15.56        8.51     47.08 o
  13   1  15        2.43      -36.49     52.02 o
 -14   2  15        2.90      -13.56     48.84 o
 -13   2  15        7.63        8.58     45.04 o
 -12   2  15        4.96      -12.23     47.31 o
 -11   2  15        1.59       23.13     41.12 o
 -10   2  15       17.61       23.24     22.85 o
  -9   2  15       55.18       38.38     22.15 o
  -8   2  15        8.85       28.65     19.32 o
  -7   2  15       95.23      134.49     23.52 o
  -6   2  15       31.95      -12.27     41.39 o
  -5   2  15      291.76      305.47     29.20 o
  -4   2  15        0.10      -32.85     32.85 o
  -3   2  15       16.62      -25.64     36.61 o
  -2   2  15       41.88       40.49     19.72 o
  -1   2  15        1.78      -22.50     29.75 o
   0   2  15      168.27      186.86     23.91 o
   1   2  15       25.74       -2.86     34.10 o
   2   2  15      474.01      483.91     32.22 o
   3   2  15       38.19       14.82     38.96 o
   4   2  15      483.63      448.98     33.44 o
   5   2  15      148.33      115.52     23.75 o
   6   2  15       17.27       32.73     20.34 o
   7   2  15        0.47       20.66     36.77 o
   8   2  15        0.11      -38.61     38.61 o
   9   2  15       26.54       51.66     22.23 o
  10   2  15        3.62      -45.35     45.35 o
  11   2  15       54.93       79.06     27.71 o
  12   2  15        4.28       13.33     45.51 o
  13   2  15       14.61       35.95     29.36 o
 -14   3  15        1.82       14.19     27.67 o
 -13   3  15        2.37      -17.95     48.37 o
 -12   3  15       38.22       58.60     25.91 o
 -11   3  15        3.74        0.00     46.61 o
 -10   3  15       28.49      -31.08     46.29 o
  -9   3  15       13.55        1.25     23.95 o
  -8   3  15       13.43       29.79     24.11 o
  -7   3  15      105.58      160.79     25.99 o
  -6   3  15        6.08        9.84     21.56 o
  -5   3  15       95.75      115.05     24.07 o
  -4   3  15        0.38      -32.77     32.77 o
  -3   3  15       78.26      115.71     22.54 o
  -2   3  15       30.57       21.28     37.36 o
  -1   3  15        0.09       -6.08     33.08 o
   0   3  15      107.48       65.07     24.38 o
   1   3  15       62.01      -15.37     42.06 o
   2   3  15       43.25       74.91     21.32 o
   3   3  15       69.20       87.06     22.19 o
   4   3  15        6.18       -9.80     38.81 o
   5   3  15      106.45      144.96     23.13 o
   6   3  15       17.01      -41.94     41.94 o
   7   3  15      105.07      108.62     27.87 o
   8   3  15        1.46       11.45     23.01 o
   9   3  15       58.35       48.96     28.30 o
  10   3  15       26.66       26.38     25.71 o
  11   3  15        6.53       14.74     26.46 o
  12   3  15       54.61       18.62     51.82 o
 -12   4  15       10.70        4.59     28.30 o
 -11   4  15        0.07        0.00     49.04 o
 -10   4  15       10.55       12.54     26.73 o
  -9   4  15        0.48      -49.94     49.94 o
  -8   4  15       10.71      -38.81     43.90 o
  -7   4  15        0.81        8.74     24.34 o
  -6   4  15       30.41       97.13     23.87 o
  -5   4  15        6.93       14.19     42.33 o
  -4   4  15        9.77       37.12     22.62 o
  -3   4  15      102.06      181.72     25.87 o
  -2   4  15       61.39       61.35     21.87 o
  -1   4  15        9.36       -3.37     40.10 o
   0   4  15        4.59       -3.37     22.70 o
   1   4  15       23.77       73.34     22.93 o
   2   4  15       39.85       77.22     23.48 o
   3   4  15       63.65       82.16     25.17 o
   4   4  15       20.25        7.21     47.82 o
   5   4  15      228.05      235.94     33.28 o
   6   4  15        0.01      -26.77     45.74 o
   7   4  15      152.44      132.57     29.28 o
   8   4  15        6.87      -20.46     45.04 o
   9   4  15        9.84      -48.49     48.49 o
  10   4  15       17.94       18.03     52.60 o
  11   4  15       11.70       39.36     29.16 o
 -11   5  15        5.23      -52.45     52.45 o
 -10   5  15       11.55      -31.95     31.95 o
  -9   5  15       19.86       14.70     29.16 o
  -8   5  15       21.59       12.74     48.29 o
  -7   5  15        3.66      -16.50     46.69 o
  -6   5  15        3.23      -24.11     42.92 o
  -5   5  15        0.17       19.64     43.94 o
  -4   5  15        2.99      -26.26     26.26 o
  -3   5  15       13.50      -16.54     27.52 o
  -2   5  15        2.44       11.37     24.26 o
  -1   5  15        0.09      -33.99     35.20 o
   0   5  15        0.68      -21.44     25.87 o
   1   5  15       53.30       -7.60     50.80 o
   2   5  15       39.24       34.65     29.40 o
   3   5  15       12.78      -15.56     45.98 o
   4   5  15        0.78      -26.89     26.89 o
   5   5  15       36.28       25.75     28.97 o
   6   5  15        4.32      -25.13     49.16 o
   7   5  15       27.72      -56.99     56.99 o
   8   5  15        2.32       -4.55     30.14 o
   9   5  15        3.97       -3.14     33.83 o
  -8   6  15        3.93       -3.14     31.05 o
  -7   6  15        3.04      -18.42     61.07 o
  -6   6  15        0.58       37.47     28.03 o
  -5   6  15       10.05        0.00     48.33 o
  -4   6  15        1.65      -15.88     30.65 o
  -3   6  15        0.39      -53.11     53.11 o
  -2   6  15        0.06       22.66     25.17 o
  -1   6  15        1.00      -12.70     45.82 o
   0   6  15        6.01        0.00     28.54 o
   1   6  15       21.55       -8.55     55.94 o
   2   6  15        8.76      -21.56     55.00 o
   3   6  15        2.53      -22.03     57.27 o
   4   6  15       15.65       -6.00     33.24 o
   5   6  15        0.28       62.68     25.36 o
   6   6  15        2.88       10.98     30.26 o
 -14   0  16       23.08       27.24     47.20 o
 -13   0  16        0.53      -21.60     47.55 o
 -12   0  16        1.72       12.31     40.81 o
 -11   0  16        0.08      -27.20     41.28 o
 -10   0  16       20.15       -3.68     38.26 o
  -9   0  16       47.25       77.73     21.79 o
  -8   0  16       89.94       44.53     25.24 o
  -7   0  16       15.71       12.86     20.30 o
  -6   0  16      126.59      154.13     24.42 o
  -5   0  16       58.41       -9.05     40.10 o
  -4   0  16        0.85       17.64     29.71 o
  -3   0  16       26.00      -11.56     38.96 o
  -2   0  16        2.04       11.49     30.42 o
  -1   0  16      368.05      356.82     28.18 o
   0   0  16        1.34      -33.59     33.59 o
   1   0  16      614.22      593.66     34.06 o
   2   0  16        6.84      -23.56     35.04 o
   3   0  16       49.01       45.12     19.25 o
   4   0  16       16.64      -12.39     34.18 o
   5   0  16      104.58      126.85     21.17 o
   6   0  16       12.83       22.15     19.99 o
   7   0  16       19.62       46.53     21.44 o
   8   0  16       29.27       25.56     43.04 o
   9   0  16       46.94       79.14     25.68 o
  10   0  16       24.27        8.00     34.42 o
  11   0  16       49.46       87.06     26.93 o
  12   0  16       22.56       37.43     27.24 o
  13   0  16        9.01        9.49     52.41 o
 -14   1  16        2.62      -44.92     44.92 o
 -13   1  16        2.65       -8.74     44.96 o
 -12   1  16        2.34      -33.16     43.86 o
 -11   1  16       31.52       48.29     23.95 o
 -10   1  16        0.30        2.51     23.13 o
  -9   1  16       49.36       10.74     44.26 o
  -8   1  16        4.00        8.00     21.01 o
  -7   1  16        9.18        6.51     34.14 o
  -6   1  16       64.47       41.94     21.44 o
  -5   1  16       55.53       86.63     19.99 o
  -4   1  16       41.71       41.79     20.97 o
  -3   1  16       67.02        5.88     41.51 o
  -2   1  16        1.90       -5.84     38.96 o
  -1   1  16      130.09      112.42     22.58 o
   0   1  16        0.27       32.06     19.83 o
   1   1  16      149.07      191.17     22.97 o
   2   1  16        0.13      -32.85     33.67 o
   3   1  16       67.34       65.15     20.19 o
   4   1  16       27.86       38.69     19.87 o
   5   1  16       62.25       79.97     21.25 o
   6   1  16        5.95       16.82     31.75 o
   7   1  16       38.37       68.32     22.11 o
   8   1  16       18.40       28.34     22.93 o
   9   1  16       18.80        9.05     23.72 o
  10   1  16        0.08       16.15     23.79 o
  11   1  16       11.97        9.92     26.03 o
  12   1  16       17.54       22.70     48.21 o
 -14   2  16        3.54        0.00     56.52 o
 -13   2  16       10.61      -44.76     48.21 o
 -12   2  16        0.01       -8.55     46.45 o
 -11   2  16        1.25      -12.15     44.88 o
 -10   2  16        2.57      -11.60     37.36 o
  -9   2  16        0.49       18.54     39.43 o
  -8   2  16       46.22       10.70     44.96 o
  -7   2  16        0.13      -39.79     39.79 o
  -6   2  16       96.23       60.09     25.01 o
  -5   2  16       43.09       11.68     24.26 o
  -4   2  16      135.43      132.02     25.24 o
  -3   2  16        1.36        0.00     17.52 o
  -2   2  16       33.13      -12.23     38.41 o
  -1   2  16        2.86      -36.49     36.49 o
   0   2  16      189.38      225.63     26.11 o
   1   2  16        2.93       -2.04     19.56 o
   2   2  16      135.29      166.48     23.87 o
   3   2  16       57.73       59.50     21.52 o
   4   2  16       24.45      -38.41     38.41 o
   5   2  16        0.52       10.11     34.57 o
   6   2  16      143.78      136.29     27.67 o
   7   2  16        8.07       -3.68     35.75 o
   8   2  16       10.61        8.94     23.21 o
   9   2  16       17.25       19.87     38.77 o
  10   2  16        4.53      -46.80     46.80 o
  11   2  16       47.54       51.74     27.52 o
  12   2  16        1.90       -4.66     42.49 o
 -13   3  16        0.97      -23.44     51.55 o
 -12   3  16        0.04        8.94     44.26 o
 -11   3  16        0.31       -4.27     26.62 o
 -10   3  16        0.97      -40.77     42.77 o
  -9   3  16       13.39        6.51     22.77 o
  -8   3  16        7.40      -30.26     40.02 o
  -7   3  16        7.36      -42.80     42.80 o
  -6   3  16      124.95      131.24     26.15 o
  -5   3  16        6.40       -6.90     37.55 o
  -4   3  16       22.50      -16.70     37.59 o
  -3   3  16        7.92       13.13     33.83 o
  -2   3  16        0.06      -14.11     20.74 o
  -1   3  16       28.73       27.20     20.50 o
   0   3  16       22.34      -13.09     38.69 o
   1   3  16        0.03      -37.28     37.28 o
   2   3  16       52.73       28.97     23.36 o
   3   3  16       30.25       27.48     43.16 o
   4   3  16        7.53      -10.54     39.98 o
   5   3  16        4.17       18.11     37.47 o
   6   3  16       18.10       11.25     36.10 o
   7   3  16        0.66      -23.28     40.37 o
   8   3  16        1.52      -32.10     45.78 o
   9   3  16        0.51        4.19     24.07 o
  10   3  16        0.04      -28.46     28.46 o
  11   3  16        8.81        7.76     30.30 o
 -11   4  16        1.47       36.53     27.91 o
 -10   4  16        3.94        4.39     48.25 o
  -9   4  16        2.70       16.86     43.39 o
  -8   4  16       46.85       48.84     27.79 o
  -7   4  16       39.46      -52.64     52.64 o
  -6   4  16       12.45       14.11     24.34 o
  -5   4  16       22.87       -8.78     26.03 o
  -4   4  16        1.44       -4.94     23.99 o
  -3   4  16        2.25      -25.36     25.36 o
  -2   4  16        3.60        7.21     39.90 o
  -1   4  16       43.87       56.37     21.76 o
   0   4  16       29.10       30.07     23.95 o
   1   4  16        0.11      -25.44     41.55 o
   2   4  16       20.95       22.07     41.28 o
   3   4  16        3.17      -41.16     41.16 o
   4   4  16        3.90      -27.71     27.71 o
   5   4  16        7.39       15.60     45.47 o
   6   4  16       12.49       28.14     45.27 o
   7   4  16       27.88        8.31     47.04 o
   8   4  16       18.32       28.73     25.48 o
   9   4  16       39.18      -49.94     54.64 o
  10   4  16       17.28      -42.57     56.17 o
  -9   5  16        0.21      -23.05     45.39 o
  -8   5  16       26.55       75.93     27.87 o
  -7   5  16        6.85        0.00     47.43 o
  -6   5  16      107.73      177.41     31.44 o
  -5   5  16        0.19       12.43     47.00 o
  -4   5  16       89.74       52.88     32.30 o
  -3   5  16        7.20      -48.88     48.88 o
  -2   5  16       30.40      -39.86     56.41 o
  -1   5  16        0.74      -15.91     49.00 o
   0   5  16       27.05      -31.87     47.47 o
   1   5  16       12.13       -2.67     28.26 o
   2   5  16       67.37       -4.04     55.11 o
   3   5  16       57.15        4.12     56.99 o
   4   5  16       93.44       89.26     30.85 o
   5   5  16        8.71        0.00     29.48 o
   6   5  16       64.91       74.20     33.99 o
   7   5  16        6.50      -27.56     50.29 o
   8   5  16        6.67       23.72     59.07 o
  -6   6  16       11.06      -51.74     58.92 o
  -5   6  16        6.71        4.63     50.76 o
  -4   6  16       29.44       83.38     30.65 o
  -3   6  16       15.85       27.01     51.70 o
  -2   6  16        8.84      -17.87     52.88 o
  -1   6  16       20.73       19.40     31.52 o
   0   6  16       14.12      -44.88     57.47 o
   1   6  16       28.96       82.75     31.95 o
   2   6  16       22.74       56.21     31.83 o
   3   6  16        5.39       -6.15     33.79 o
   4   6  16       29.32       18.82     62.72 o
 -13   1  17        0.73       39.51     23.36 o
 -12   1  17        0.05      -34.89     38.02 o
 -11   1  17        4.41      -43.16     43.16 o
 -10   1  17        4.73       15.80     39.51 o
  -9   1  17        1.22      -18.97     43.78 o
  -8   1  17       14.77       -7.33     42.65 o
  -7   1  17        0.50      -10.58     41.90 o
  -6   1  17        3.39       10.11     21.25 o
  -5   1  17       34.71      -16.42     33.32 o
  -4   1  17       15.81       19.29     36.93 o
  -3   1  17        5.96      -37.98     37.98 o
  -2   1  17       63.02       70.44     21.09 o
  -1   1  17       25.87        6.27     37.16 o
   0   1  17       54.00       62.99     21.68 o
   1   1  17        3.60       -6.35     35.40 o
   2   1  17       49.07       12.90     36.77 o
   3   1  17       65.38       54.84     22.03 o
   4   1  17        0.04      -23.64     35.87 o
   5   1  17       12.89      -10.51     22.46 o
   6   1  17        0.46       10.90     36.14 o
   7   1  17        4.44       -3.76     21.87 o
   8   1  17       23.54       33.87     23.52 o
   9   1  17        0.83      -10.90     23.24 o
  10   1  17        0.03      -17.09     48.37 o
  11   1  17       18.91        0.00     30.57 o
  12   1  17        0.36      -54.64     54.64 o
 -13   2  17        0.25       -9.37     45.43 o
 -12   2  17        3.25       17.87     48.57 o
 -11   2  17        2.70       69.58     22.03 o
 -10   2  17       21.09      -46.88     46.88 o
  -9   2  17        0.81       10.47     25.44 o
  -8   2  17        3.15       18.93     35.71 o
  -7   2  17      105.65      131.79     28.18 o
  -6   2  17        0.04       10.66     38.41 o
  -5   2  17       84.76      121.24     24.89 o
  -4   2  17        0.04      -37.87     37.87 o
  -3   2  17       30.90       13.17     33.95 o
  -2   2  17      133.46      130.61     22.93 o
  -1   2  17        9.10       -3.29     22.62 o
   0   2  17      189.00      165.22     28.50 o
   1   2  17       19.21       13.25     38.61 o
   2   2  17      126.08      146.56     26.26 o
   3   2  17       17.68       12.66     22.50 o
   4   2  17       25.84       18.85     23.40 o
   5   2  17       56.03      -18.19     47.31 o
   6   2  17       99.74       92.78     27.36 o
   7   2  17       45.76       27.32     25.01 o
   8   2  17       61.08       47.08     25.91 o
   9   2  17        6.35        8.43     44.18 o
  10   2  17       20.65       13.37     51.78 o
  11   2  17       18.28       13.99     27.87 o
 -12   3  17       28.20       10.94     33.79 o
 -11   3  17        0.10      -51.15     51.15 o
 -10   3  17        0.14      -49.90     49.90 o
  -9   3  17       74.90       64.76     27.99 o
  -8   3  17       12.69        0.00     39.08 o
  -7   3  17       44.63       31.01     46.84 o
  -6   3  17        1.72       10.07     24.30 o
  -5   3  17       53.85       77.34     25.09 o
  -4   3  17        2.87       28.93     21.48 o
  -3   3  17        1.32       -7.13     22.93 o
  -2   3  17       26.60        3.53     40.77 o
  -1   3  17        0.02       -7.06     39.24 o
   0   3  17        1.90       25.87     20.50 o
   1   3  17       19.74       10.66     23.32 o
   2   3  17        0.11        3.61     44.29 o
   3   3  17      102.24      114.97     26.58 o
   4   3  17       10.50      -24.26     24.26 o
   5   3  17       58.23       -7.72     51.47 o
   6   3  17        6.17       18.42     24.42 o
   7   3  17       43.11       66.79     26.73 o
   8   3  17       40.98       46.72     27.87 o
   9   3  17       16.18       22.38     50.02 o
  10   3  17       68.65       34.22     32.50 o
 -10   4  17        0.91      -56.17     56.17 o
  -9   4  17       53.75      121.44     28.93 o
  -8   4  17        4.61       25.71     51.47 o
  -7   4  17      130.47      180.47     32.93 o
  -6   4  17        0.71      -14.90     26.34 o
  -5   4  17       36.71       23.83     48.65 o
  -4   4  17        4.17       15.60     41.32 o
  -3   4  17       29.81      -34.81     44.96 o
  -2   4  17        0.79        0.00     44.10 o
  -1   4  17       24.01       19.13     44.80 o
   0   4  17       32.20       58.80     26.50 o
   1   4  17       41.84       23.17     45.35 o
   2   4  17       27.77        3.92     27.36 o
   3   4  17       80.44      114.42     30.81 o
   4   4  17        0.23       -8.07     45.94 o
   5   4  17       75.49       12.39     60.29 o
   6   4  17        4.69       17.01     44.96 o
   7   4  17        3.89      -54.56     54.56 o
   8   4  17       13.20       32.18     53.00 o
   9   4  17       11.03      -14.31     54.21 o
  -8   5  17        0.38       42.14     27.95 o
  -7   5  17       18.32       50.14     29.20 o
  -6   5  17        0.01      -22.26     55.82 o
  -5   5  17       53.36        8.74     30.50 o
  -4   5  17        0.06      -11.45     28.81 o
  -3   5  17       16.13       60.80     26.18 o
  -2   5  17        9.71      -33.71     51.23 o
  -1   5  17        0.31      -11.21     28.42 o
   0   5  17       49.82        8.43     51.90 o
   1   5  17        3.83       -7.06     27.91 o
   2   5  17       41.03        4.27     58.52 o
   3   5  17        4.28      -53.47     53.47 o
   4   5  17        8.99      -31.24     59.70 o
   5   5  17       52.02       97.37     32.85 o
   6   5  17        4.09      -32.77     52.37 o
  -3   6  17        8.25        9.45     63.66 o
  -2   6  17        3.84       17.21     31.32 o
  -1   6  17       21.81      -57.23     57.23 o
   0   6  17        0.06      -32.30     32.30 o
   1   6  17       13.70      -42.65     56.25 o
 -13   0  18        1.21       26.85     27.60 o
 -12   0  18       10.29      -13.56     42.22 o
 -11   0  18       14.10      -28.14     28.14 o
 -10   0  18        5.93      -49.47     49.47 o
  -9   0  18        3.66        0.00     35.12 o
  -8   0  18       52.24       75.65     23.48 o
  -7   0  18        0.26       -3.72     37.40 o
  -6   0  18        3.08       18.07     41.39 o
  -5   0  18       55.89       71.77     24.46 o
  -4   0  18        0.00      -41.24     41.24 o
  -3   0  18      190.50      181.53     27.44 o
  -2   0  18       27.15        6.70     25.09 o
  -1   0  18      503.50      531.61     35.75 o
   0   0  18       53.30       50.29     24.26 o
   1   0  18       17.13      -41.55     41.55 o
   2   0  18      266.72      261.49     30.61 o
   3   0  18       18.31      -45.78     45.78 o
   4   0  18        0.99       18.03     42.22 o
   5   0  18       12.82       53.23     21.91 o
   6   0  18       22.65       11.52     40.41 o
   7   0  18       84.72       -3.96     44.18 o
   8   0  18        0.30       -8.23     44.65 o
   9   0  18       29.33       15.72     25.44 o
  10   0  18       13.71       22.66     44.18 o
  11   0  18        1.32       23.75     43.24 o
 -12   1  18        0.01      -13.72     50.68 o
 -11   1  18        4.40       48.10     26.11 o
 -10   1  18        1.46      -25.68     25.68 o
  -9   1  18       10.83       12.07     36.18 o
  -8   1  18        4.71       15.56     38.92 o
  -7   1  18       46.01       46.45     25.40 o
  -6   1  18       82.67      104.93     26.77 o
  -5   1  18        8.45       41.67     21.40 o
  -4   1  18        1.99      -21.01     37.43 o
  -3   1  18      202.26      221.20     30.77 o
  -2   1  18        0.63       11.41     22.15 o
  -1   1  18      100.45       70.01     25.40 o
   0   1  18       27.73       51.35     22.81 o
   1   1  18       27.70       86.32     20.62 o
   2   1  18       60.63       91.02     23.91 o
   3   1  18        6.04      -17.84     42.06 o
   4   1  18      257.35      288.54     31.20 o
   5   1  18        0.39      -22.85     22.85 o
   6   1  18       97.91      137.08     26.26 o
   7   1  18       25.93       43.94     25.36 o
   8   1  18        6.87      -33.24     46.25 o
   9   1  18       45.88       90.51     29.36 o
  10   1  18        2.65       18.31     49.70 o
 -12   2  18        0.30      -52.68     52.68 o
 -11   2  18        3.85      -22.50     48.25 o
 -10   2  18       24.43       24.42     25.83 o
  -9   2  18        9.48      -12.47     25.24 o
  -8   2  18       57.74        0.00     51.94 o
  -7   2  18       50.37       63.66     27.60 o
  -6   2  18       27.90       44.22     24.15 o
  -5   2  18       31.41        0.00     39.55 o
  -4   2  18        2.15        0.00     39.83 o
  -3   2  18        7.56      -44.96     44.96 o
  -2   2  18       31.61        3.57     41.04 o
  -1   2  18       12.53      -43.16     43.16 o
   0   2  18        0.82       10.66     34.30 o
   1   2  18       19.83      -43.16     43.16 o
   2   2  18        5.78       48.41     22.50 o
   3   2  18       73.53       78.91     23.32 o
   4   2  18        4.92      -30.26     44.14 o
   5   2  18        2.97      -43.28     43.28 o
   6   2  18       23.75       27.87     24.46 o
   7   2  18        0.00        4.12     43.04 o
   8   2  18        0.37      -42.80     46.10 o
   9   2  18       56.92       79.65     30.54 o
  10   2  18       13.14       -1.57     30.69 o
 -11   3  18        0.72       23.56     45.90 o
 -10   3  18       17.61      -49.86     51.08 o
  -9   3  18       11.38      -11.68     29.59 o
  -8   3  18       34.81       59.07     28.42 o
  -7   3  18       16.25      -20.50     42.77 o
  -6   3  18        1.51       11.99     45.35 o
  -5   3  18        7.05      -35.16     43.35 o
  -4   3  18       16.07       11.56     37.16 o
  -3   3  18        0.11      -23.87     23.87 o
  -2   3  18        2.37      -18.89     34.81 o
  -1   3  18        0.25      -40.22     40.22 o
   0   3  18        2.97       11.33     40.84 o
   1   3  18        0.26        7.60     38.77 o
   2   3  18       13.21       19.25     45.04 o
   3   3  18       13.61        0.00     44.69 o
   4   3  18       11.91       19.87     38.73 o
   5   3  18        3.74      -40.77     46.10 o
   6   3  18        0.38       12.58     43.00 o
   7   3  18        0.00       32.18     24.73 o
   8   3  18        3.34       22.74     50.80 o
   9   3  18        0.59       33.04     53.19 o
  -9   4  18        0.98       15.56     30.89 o
  -8   4  18        0.51      -45.31     50.06 o
  -7   4  18       15.16        0.00     55.07 o
  -6   4  18       11.98        8.58     52.92 o
  -5   4  18       54.04       43.47     26.85 o
  -4   4  18        4.44       16.58     45.00 o
  -3   4  18       10.21      -46.14     46.14 o
  -2   4  18        7.78       23.05     25.87 o
  -1   4  18        1.91      -10.82     25.13 o
   0   4  18        1.65       -1.37     25.68 o
   1   4  18       20.29       20.46     42.30 o
   2   4  18       27.55      -50.33     50.33 o
   3   4  18        1.46       -4.19     45.67 o
   4   4  18        7.35      -18.50     28.30 o
   5   4  18       21.84      -39.83     50.25 o
   6   4  18        9.91        0.00     55.66 o
   7   4  18       33.46        0.00     62.84 o
  -6   5  18       24.38      -60.91     62.68 o
  -5   5  18        2.12       56.76     28.65 o
  -4   5  18        0.49       31.75     48.65 o
  -3   5  18        2.39       22.46     51.39 o
  -2   5  18       12.63      -35.67     53.15 o
  -1   5  18        1.03      -13.41     29.12 o
   0   5  18       67.55       77.69     31.63 o
   1   5  18       56.15       25.56     34.89 o
   2   5  18        7.90       42.53     29.67 o
   3   5  18        0.01      -13.88     52.49 o
   4   5  18        7.22       18.82     54.84 o
 -11   1  19        0.11        0.00     45.20 o
 -10   1  19        0.00      -47.55     47.55 o
  -9   1  19        8.39      -47.47     47.47 o
  -8   1  19       32.91       42.61     26.11 o
  -7   1  19       11.16       36.02     23.44 o
  -6   1  19       61.20      106.54     25.01 o
  -5   1  19       35.76       19.13     38.45 o
  -4   1  19       89.71       87.73     27.75 o
  -3   1  19       13.30      -41.51     41.51 o
  -2   1  19       62.99       28.22     25.32 o
  -1   1  19       21.74        8.58     23.48 o
   0   1  19       19.85        3.68     36.30 o
   1   1  19       83.35       89.10     22.89 o
   2   1  19        2.25      -30.10     41.86 o
   3   1  19       44.40       33.16     24.89 o
   4   1  19       16.64       11.64     26.07 o
   5   1  19       16.76       54.53     23.44 o
   6   1  19       42.39       -4.12     45.98 o
   7   1  19        0.52        0.00     40.34 o
   8   1  19        3.21      -16.39     28.03 o
   9   1  19        8.31      -27.83     53.31 o
 -11   2  19        1.00      -57.66     57.66 o
 -10   2  19       19.96       31.95     27.75 o
  -9   2  19        7.72       17.60     49.04 o
  -8   2  19       60.89        4.23     49.04 o
  -7   2  19       18.43       24.77     45.24 o
  -6   2  19        5.77      -45.04     45.04 o
  -5   2  19       11.44      -11.84     47.78 o
  -4   2  19       38.30       40.18     23.36 o
  -3   2  19       23.56       46.10     23.87 o
  -2   2  19      120.44      130.92     28.38 o
  -1   2  19        0.17      -19.01     39.71 o
   0   2  19       19.62        3.80     40.92 o
   1   2  19        1.40       -3.84     22.74 o
   2   2  19        2.57        0.00     38.14 o
   3   2  19       19.05        3.92     44.29 o
   4   2  19        0.16       38.81     23.60 o
   5   2  19       38.12       89.26     26.89 o
   6   2  19        6.30       -1.41     26.58 o
   7   2  19        0.18      -19.21     27.05 o
   8   2  19       40.95       78.04     30.10 o
   9   2  19        0.24        9.53     45.74 o
  -9   3  19       23.85       13.84     47.31 o
  -8   3  19        2.71       -8.94     51.04 o
  -7   3  19        3.94       -4.35     53.15 o
  -6   3  19       30.68       57.97     27.24 o
  -5   3  19        2.80       74.83     26.30 o
  -4   3  19        4.71      -12.27     43.12 o
  -3   3  19        1.31       16.19     40.45 o
  -2   3  19        4.48      -32.14     43.63 o
  -1   3  19        4.84      -12.03     23.95 o
   0   3  19        0.00        0.00     45.08 o
   1   3  19       67.74       72.83     28.97 o
   2   3  19        6.04       12.27     46.49 o
   3   3  19       22.22        0.00     41.86 o
   4   3  19        2.94       16.93     48.21 o
   5   3  19        4.60       21.91     26.89 o
   6   3  19       71.57       63.07     31.01 o
   7   3  19       30.37       -3.10     29.79 o
  -7   4  19       22.45       68.24     32.30 o
  -6   4  19        3.48      -52.88     52.88 o
  -5   4  19        1.79      -22.34     46.65 o
  -4   4  19        7.28       23.48     28.69 o
  -3   4  19        0.02      -21.79     47.90 o
  -2   4  19        2.50      -26.81     26.81 o
  -1   4  19       16.55      -21.52     44.96 o
   0   4  19       21.62        0.00     46.10 o
   1   4  19       29.92       16.07     30.73 o
   2   4  19        0.98       13.29     49.08 o
   3   4  19       19.09        8.98     53.15 o
   4   4  19       54.57       42.73     33.79 o
   5   4  19        2.45      -57.50     57.50 o
  -3   5  19        2.35       28.42     54.41 o
  -2   5  19        0.45      -37.67     59.54 o
  -1   5  19        0.29      -23.64     29.01 o
   0   5  19        3.19       29.99     32.38 o
   1   5  19       11.56      -28.58     58.33 o
 -10   0  20        1.66        4.66     45.78 o
  -9   0  20       11.95      -26.93     43.98 o
  -8   0  20        0.02      -39.16     47.08 o
  -7   0  20       23.68       46.41     23.75 o
  -6   0  20       34.33       69.97     26.34 o
  -5   0  20       23.40       20.15     40.53 o
  -4   0  20        1.92      -25.01     25.01 o
  -3   0  20      116.10      108.50     27.52 o
  -2   0  20       28.99       23.44     42.80 o
  -1   0  20       76.78      105.29     24.97 o
   0   0  20       52.32       41.71     25.40 o
   1   0  20       28.98       31.40     47.43 o
   2   0  20        1.69        3.96     39.16 o
   3   0  20       14.69       25.52     23.05 o
   4   0  20       22.86      -20.58     42.96 o
   5   0  20       64.76       16.86     29.44 o
   6   0  20        0.16        0.00     40.26 o
   7   0  20       77.87      146.60     30.10 o
   8   0  20        2.17      -23.48     47.63 o
 -10   1  20       11.66       31.28     29.75 o
  -9   1  20       24.80       55.90     28.22 o
  -8   1  20       41.89       84.94     26.54 o
  -7   1  20       11.12       -1.41     26.69 o
  -6   1  20        8.11      -24.97     43.24 o
  -5   1  20       21.71       -4.08     43.31 o
  -4   1  20        0.47      -10.70     22.85 o
  -3   1  20       14.73       54.21     25.24 o
  -2   1  20        2.13      -11.80     41.51 o
  -1   1  20        0.00      -15.72     38.92 o
   0   1  20       32.16        7.88     46.65 o
   1   1  20        1.24       -7.96     39.71 o
   2   1  20       81.50       95.10     27.64 o
   3   1  20        9.86       12.23     44.06 o
   4   1  20       15.93       16.62     40.30 o
   5   1  20        0.96       -5.68     24.93 o
   6   1  20        2.05        8.86     47.78 o
   7   1  20        9.85       18.31     42.92 o
   8   1  20        0.07        9.49     46.88 o
  -9   2  20        9.63      -32.61     49.55 o
  -8   2  20        0.54       18.07     42.41 o
  -7   2  20        2.33       26.42     44.45 o
  -6   2  20       25.73       37.16     25.56 o
  -5   2  20        0.41       -4.19     43.51 o
  -4   2  20       35.73      -54.29     54.29 o
  -3   2  20        0.05      -45.04     45.04 o
  -2   2  20        3.72      -28.46     45.47 o
  -1   2  20        4.16       18.93     24.66 o
   0   2  20       12.77        4.08     25.64 o
   1   2  20        0.70        0.00     42.61 o
   2   2  20        1.59      -25.32     25.32 o
   3   2  20       23.43      -19.60     26.93 o
   4   2  20        0.33      -29.99     44.33 o
   5   2  20       43.65       48.84     29.32 o
   6   2  20       13.37        0.00     29.09 o
   7   2  20       28.76       43.90     28.65 o
  -8   3  20        1.80        0.00     54.37 o
  -7   3  20       20.06      -52.60     52.60 o
  -6   3  20        0.14       31.59     26.42 o
  -5   3  20        3.03       -8.86     48.10 o
  -4   3  20       18.32       26.18     26.89 o
  -3   3  20       16.39      -25.83     47.20 o
  -2   3  20        0.35      -25.87     25.87 o
  -1   3  20        5.51      -12.82     49.66 o
   0   3  20       10.63      -51.39     51.39 o
   1   3  20        0.77       17.25     44.41 o
   2   3  20       10.59       13.17     49.94 o
   3   3  20       10.75      -20.81     29.52 o
   4   3  20        8.15      -27.28     52.25 o
   5   3  20       16.87       40.34     29.75 o
   6   3  20       56.81      -28.65     33.32 o
  -5   4  20        0.00      -33.36     33.36 o
  -4   4  20        0.43       -4.66     45.43 o
  -3   4  20        4.46      -18.46     53.43 o
  -2   4  20        8.13      -49.23     49.23 o
  -1   4  20       14.63        0.00     49.19 o
   0   4  20       16.46      -58.05     58.05 o
   1   4  20       12.42      -33.71     33.71 o
   2   4  20       11.44       28.14     47.39 o
   3   4  20        3.77        9.53     53.86 o
  -8   1  21       35.74       40.41     29.32 o
  -7   1  21       36.58       27.28     51.04 o
  -6   1  21        0.16      -48.49     48.49 o
  -5   1  21        8.71      -21.83     27.01 o
  -4   1  21        0.01      -34.30     50.02 o
  -3   1  21        4.34      -21.21     41.79 o
  -2   1  21       12.58      -42.18     47.70 o
  -1   1  21        3.80      -16.86     48.72 o
   0   1  21       12.89       46.45     25.44 o
   1   1  21        7.12        4.23     39.20 o
   2   1  21        9.04       12.90     45.31 o
   3   1  21       27.06      -11.76     28.69 o
   4   1  21        0.02      -53.90     53.90 o
   5   1  21       19.74       52.09     27.75 o
   6   1  21        6.55      -23.60     54.45 o
  -7   2  21        5.66      -30.65     30.65 o
  -6   2  21       21.63       22.85     28.81 o
  -5   2  21        2.49       17.95     46.25 o
  -4   2  21       36.04      -52.02     52.02 o
  -3   2  21        6.99      -26.30     45.55 o
  -2   2  21       16.79       65.34     27.91 o
  -1   2  21        0.04      -53.04     53.04 o
   0   2  21        0.70      -30.69     46.61 o
   1   2  21        1.28      -39.75     46.53 o
   2   2  21        0.19      -26.77     46.41 o
   3   2  21        0.35       -4.55     48.18 o
   4   2  21        5.51       18.46     47.55 o
   5   2  21       56.31       44.10     32.65 o
  -5   3  21        1.12      -14.11     53.39 o
  -4   3  21        2.03      -23.21     58.13 o
  -3   3  21       19.61       27.56     49.08 o
  -2   3  21       11.18       21.32     28.50 o
  -1   3  21       26.89        9.17     29.95 o
   0   3  21        6.01      -27.60     49.08 o
   1   3  21       29.52        4.63     55.74 o
   2   3  21        0.31        4.66     41.59 o
   3   3  21        2.12      -37.94     51.55 o
  -6   0  22        0.00       18.74     45.43 o
  -5   0  22        0.73       13.84     41.47 o
  -4   0  22       57.82       21.21     30.89 o
  -3   0  22       33.60       75.03     28.77 o
  -2   0  22        9.60      -40.49     51.11 o
  -1   0  22        4.33       22.46     46.49 o
   0   0  22        9.59       -4.51     49.16 o
   1   0  22       23.91       48.41     27.56 o
   2   0  22       46.03       -9.17     30.65 o
   3   0  22      110.48      105.56     34.73 o
   4   0  22        4.30      -18.97     54.92 o
  -6   1  22        1.52       28.38     51.82 o
  -5   1  22        0.92       12.39     27.48 o
  -4   1  22        3.50      -22.93     56.37 o
  -3   1  22        0.40      -27.28     27.28 o
  -2   1  22       35.53       25.60     30.18 o
  -1   1  22        1.25      -48.65     48.65 o
   0   1  22       11.61       -9.09     48.18 o
   1   1  22        0.47       42.77     26.62 o
   2   1  22        3.37        0.00     30.26 o
   3   1  22        4.12      -47.00     54.41 o
  -4   2  22        0.06      -50.76     50.76 o
  -3   2  22       15.19      -51.39     53.86 o
  -2   2  22        1.91       13.95     50.25 o
  -1   2  22        0.47        4.66     50.02 o
   0   2  22       21.63      -42.10     55.54 o
   1   2  22        1.01        4.70     29.40 o
   2   2  22       11.59      -28.54     52.13 o
 
